# Supplementary material for: Single test-based diagnosis of multiple cancer types using Exosome-SERS-AI for early stage cancers
Source: Nat Commun. 2023 Mar 24;14:1644. doi: 10.1038/s41467-023-37403-1 (PMC10039041; doi:10.1038/s41467-023-37403-1)
Supplement: Supplementary file 4 — Source Data [file 41467_2023_37403_MOESM4_ESM.xlsx]

## Sheet: Fig2_Western blots
Dotted lines (--) indicate cropped areas.

## Sheet: Fig2_TEM images
The representative image was selected and cropped from images at different observation spots through TEM

## Sheet: Fig2_SERS signal
Mean									Standard deviation
Raman_shift [cm-1]	HC	Lung	Breast	Colon	Liver	Pancreas	Stomach		Raman_shift [cm-1]	HC	Lung	Breast	Colon	Liver	Pancreas	Stomach
537.156	0.453097	0.499001	0.386561	0.406614	0.335344	0.312275	0.469073		537.156	0.114637	0.0901201	0.12961	0.130388	0.132488	0.107264	0.132542
538.972	0.41941	0.479218	0.397256	0.393026	0.359047	0.300136	0.435425		538.972	0.102703	0.0872091	0.111817	0.122293	0.106064	0.0941738	0.113154
540.787	0.412072	0.449075	0.369016	0.391099	0.351434	0.285763	0.421326		540.787	0.0970161	0.0790069	0.113513	0.12569	0.102455	0.0896049	0.105997
542.601	0.410538	0.42047	0.33648	0.389323	0.337248	0.271168	0.420234		542.601	0.0892101	0.0702147	0.100314	0.12424	0.0972034	0.0836429	0.0998509
544.415	0.404594	0.399065	0.317068	0.381555	0.327941	0.257571	0.426648		544.415	0.0906139	0.0803676	0.0910297	0.120428	0.0970022	0.0818133	0.102859
546.228	0.391657	0.38579	0.315112	0.365907	0.325362	0.245493	0.43592		546.228	0.0898226	0.0870832	0.081944	0.112883	0.0925047	0.0800514	0.103546
548.042	0.374084	0.378346	0.325976	0.343631	0.325439	0.234838	0.444069		548.042	0.0865517	0.082188	0.0787437	0.104297	0.0889943	0.0786898	0.100776
549.853	0.364624	0.368064	0.324475	0.31631	0.314012	0.229904	0.46079		549.853	0.0872245	0.0728542	0.0760476	0.100816	0.0875672	0.0826618	0.100382
551.664	0.351785	0.354241	0.343668	0.297108	0.293911	0.216184	0.43496		551.664	0.0861385	0.0604878	0.0751227	0.100319	0.0902881	0.0801547	0.0995292
553.475	0.321261	0.353447	0.349993	0.27287	0.294048	0.194156	0.415621		553.475	0.0865298	0.0646194	0.0753893	0.0998784	0.0903278	0.0741403	0.103689
555.286	0.308125	0.347918	0.33214	0.263843	0.293432	0.179363	0.392622		555.286	0.0816404	0.0625479	0.0814713	0.107558	0.0871841	0.0765882	0.109229
557.096	0.312779	0.320766	0.305304	0.256801	0.292765	0.167463	0.353184		557.096	0.0816534	0.0625578	0.0856626	0.113186	0.0951937	0.0784545	0.102281
558.904	0.286281	0.296364	0.282512	0.249716	0.298851	0.16664	0.326174		558.904	0.0825138	0.0563024	0.0903967	0.119557	0.0980734	0.0727919	0.0989255
560.713	0.266973	0.278137	0.282324	0.242253	0.306464	0.165638	0.315982		560.713	0.0851715	0.0516798	0.0875879	0.120145	0.115445	0.0735736	0.091429
562.521	0.268412	0.273592	0.291179	0.221031	0.285832	0.155662	0.29589		562.521	0.0801862	0.0572925	0.0862453	0.114867	0.11958	0.0685959	0.0901041
564.328	0.262773	0.261885	0.264949	0.199569	0.288688	0.148174	0.299337		564.328	0.0801704	0.0545265	0.082236	0.102844	0.120964	0.0622209	0.0908751
566.135	0.241835	0.241446	0.238969	0.174445	0.260298	0.126	0.297808		566.135	0.0778129	0.0568913	0.0800819	0.0910451	0.11689	0.0536686	0.0875085
567.94	0.233833	0.211495	0.215891	0.157443	0.25169	0.114713	0.29068		567.94	0.0816085	0.0545385	0.0734216	0.0810443	0.100658	0.0516882	0.0833993
569.747	0.219504	0.190983	0.206655	0.14376	0.235782	0.0972281	0.2732		569.747	0.0788165	0.054352	0.0674484	0.072776	0.0845231	0.0493098	0.0833546
571.551	0.208222	0.182504	0.196748	0.139744	0.223119	0.0945072	0.280026		571.551	0.0730761	0.0501603	0.0743807	0.0670087	0.0755549	0.0516951	0.0808491
573.356	0.211605	0.176786	0.204508	0.146414	0.207882	0.0946281	0.261546		573.356	0.0705633	0.0568218	0.0816159	0.064441	0.0788905	0.0561294	0.078269
575.159	0.194109	0.164278	0.235957	0.142591	0.196595	0.104083	0.244865		575.159	0.0711011	0.0693428	0.0835651	0.0508471	0.0870062	0.0612544	0.0771402
576.962	0.172275	0.169749	0.240929	0.134727	0.186869	0.115183	0.238938		576.962	0.0761498	0.0594476	0.0830413	0.0504985	0.0881301	0.0645376	0.0801232
578.765	0.163412	0.167938	0.232671	0.131522	0.172787	0.116181	0.212985		578.765	0.0725682	0.0455775	0.0795912	0.0457889	0.089086	0.0652085	0.0767425
580.567	0.151494	0.16452	0.219561	0.120544	0.161311	0.120538	0.184423		580.567	0.0671332	0.0512599	0.0749784	0.0439264	0.0852084	0.060997	0.075264
582.368	0.14807	0.139625	0.225257	0.117605	0.175868	0.136044	0.173806		582.368	0.0671777	0.0479484	0.0710353	0.0462423	0.0844477	0.0633177	0.0738658
584.169	0.144456	0.120308	0.208939	0.120864	0.161426	0.142841	0.1496		584.169	0.0610993	0.0529251	0.0687199	0.0491147	0.0762218	0.0601781	0.0650005
585.969	0.144173	0.108258	0.192252	0.124715	0.162835	0.140706	0.143458		585.969	0.0593245	0.0523035	0.0677578	0.0537213	0.0729192	0.0608923	0.0595478
587.768	0.127628	0.0940618	0.182511	0.128239	0.162495	0.129798	0.146482		587.768	0.0576208	0.0452586	0.0672128	0.0515575	0.0713811	0.0577309	0.0580443
589.567	0.123587	0.0766551	0.162621	0.131429	0.17416	0.134569	0.148395		589.567	0.0552091	0.021461	0.064976	0.054954	0.0710569	0.065817	0.0621227
591.365	0.111511	0.082856	0.140678	0.126218	0.165177	0.137334	0.14117		591.365	0.0595265	0.0250639	0.0620332	0.0575113	0.0764255	0.065212	0.0640672
593.164	0.1054	0.0960784	0.141459	0.130303	0.153797	0.146264	0.13208		593.164	0.0647014	0.0532298	0.0636619	0.0608349	0.0795327	0.0629231	0.0651405
594.961	0.108232	0.126483	0.142507	0.139628	0.140357	0.139504	0.127313		594.961	0.0638758	0.067055	0.0625785	0.0682332	0.0824099	0.0598546	0.0662696
596.757	0.121812	0.148153	0.166543	0.141514	0.146406	0.142491	0.116093		596.757	0.0629399	0.0606138	0.0621891	0.0736696	0.0871331	0.0656432	0.0642065
598.554	0.131654	0.163848	0.191413	0.143165	0.148863	0.146793	0.121052		598.554	0.0609413	0.0751222	0.0632668	0.0808404	0.0838091	0.0687194	0.0653673
600.349	0.147629	0.169585	0.207038	0.148656	0.154727	0.138211	0.126022		600.349	0.0584658	0.0816315	0.0648801	0.0879215	0.0745907	0.0743001	0.0677656
602.144	0.164426	0.169851	0.22735	0.153431	0.174707	0.140124	0.124425		602.144	0.0564235	0.0738996	0.0682268	0.0901277	0.0721785	0.0724461	0.0787538
603.938	0.172799	0.150397	0.256349	0.161204	0.194664	0.14939	0.137377		603.938	0.0517446	0.0649173	0.0749898	0.0874377	0.081138	0.0759661	0.088417
605.732	0.167313	0.144317	0.25899	0.182275	0.197283	0.165569	0.139685		605.732	0.0520321	0.0504993	0.077054	0.0823606	0.088463	0.0780235	0.0963407
607.525	0.164468	0.139833	0.251895	0.194428	0.194939	0.183044	0.127105		607.525	0.0568382	0.0462623	0.0857577	0.0833327	0.0969524	0.0785056	0.100587
609.317	0.140512	0.137348	0.250874	0.225364	0.194739	0.199649	0.132925		609.317	0.0597805	0.0460944	0.0978264	0.0865117	0.102501	0.0779003	0.099149
611.109	0.142432	0.132907	0.268885	0.251143	0.220364	0.212027	0.14764		611.109	0.0658006	0.0464881	0.113376	0.0927039	0.106238	0.0769118	0.0932589
612.9	0.129256	0.139466	0.276041	0.262247	0.246157	0.223458	0.166735		612.9	0.0717922	0.0445313	0.114752	0.0929999	0.105546	0.0775648	0.0930426
614.69	0.136232	0.13784	0.30019	0.279209	0.261454	0.241396	0.16307		614.69	0.0742661	0.0434475	0.106743	0.0973951	0.103488	0.0786708	0.0905235
616.481	0.152995	0.14285	0.316606	0.307357	0.274573	0.256101	0.183561		616.481	0.0863667	0.0474415	0.0936157	0.103902	0.101492	0.0808209	0.0882447
618.27	0.165774	0.15223	0.33073	0.339433	0.293908	0.268888	0.186818		618.27	0.0986564	0.0532084	0.0808417	0.114737	0.104406	0.0837965	0.0868899
620.059	0.174948	0.160803	0.340161	0.373752	0.303141	0.292167	0.190306		620.059	0.106791	0.0534145	0.0808966	0.124619	0.109416	0.0825298	0.0801038
621.847	0.189468	0.173739	0.3445	0.41205	0.310081	0.313372	0.196507		621.847	0.106493	0.0568261	0.0871074	0.138451	0.111115	0.0864063	0.0768579
623.635	0.201415	0.185316	0.348805	0.444468	0.342706	0.336253	0.211139		623.635	0.0966537	0.0403247	0.0968442	0.148358	0.113521	0.0878754	0.0790843
625.422	0.214688	0.199849	0.390922	0.464632	0.373465	0.347088	0.231335		625.422	0.0868833	0.0403634	0.111696	0.157204	0.115724	0.0889857	0.0843713
627.209	0.225985	0.23406	0.436885	0.463982	0.399842	0.347961	0.264848		627.209	0.082241	0.038005	0.12356	0.158518	0.112226	0.0897292	0.0914025
628.995	0.264722	0.251882	0.484195	0.439733	0.413623	0.35256	0.280673		628.995	0.0821086	0.0396575	0.134383	0.159128	0.119869	0.0910832	0.0945906
630.781	0.30318	0.27081	0.504345	0.420566	0.410063	0.36637	0.310262		630.781	0.0836396	0.0412908	0.136037	0.15369	0.121675	0.0907551	0.0979683
632.566	0.333305	0.292595	0.515405	0.414945	0.43585	0.372675	0.324059		632.566	0.0853156	0.0538909	0.137705	0.145534	0.127206	0.0915337	0.100507
634.349	0.339657	0.29677	0.510398	0.392497	0.443467	0.386518	0.333771		634.349	0.0882908	0.0665544	0.133263	0.133293	0.128268	0.0891526	0.0944254
636.133	0.333051	0.278612	0.494024	0.372114	0.448375	0.389515	0.319754		636.133	0.0898378	0.0710087	0.125512	0.121469	0.131931	0.0869445	0.0939267
637.916	0.318123	0.254942	0.487315	0.345168	0.442998	0.383208	0.318355		637.916	0.086546	0.0785228	0.117166	0.109508	0.13055	0.0838723	0.08974
639.699	0.292806	0.225239	0.47131	0.318478	0.428045	0.360638	0.305285		639.699	0.081135	0.0653367	0.115932	0.101721	0.130402	0.0819453	0.0874453
641.48	0.274139	0.20875	0.449961	0.300685	0.4037	0.336744	0.301039		641.48	0.0759539	0.0555363	0.116006	0.0933855	0.124085	0.0815478	0.0825446
643.262	0.278372	0.203005	0.439179	0.291255	0.375445	0.313461	0.292108		643.262	0.0697576	0.0512406	0.110839	0.0893072	0.122348	0.0786549	0.0813387
645.042	0.274263	0.205688	0.387945	0.287047	0.356055	0.292284	0.290194		645.042	0.0713144	0.0509285	0.105864	0.092565	0.114347	0.0749044	0.0851974
646.823	0.290328	0.212011	0.361716	0.286144	0.333324	0.287258	0.28853		646.823	0.0776317	0.0560201	0.0974883	0.0972022	0.109864	0.0719649	0.0891224
648.602	0.27933	0.220128	0.314452	0.281617	0.312099	0.279375	0.277465		648.602	0.0776502	0.0620378	0.094156	0.099649	0.105356	0.0711201	0.0835409
650.381	0.267399	0.226946	0.304244	0.262987	0.27532	0.271708	0.243893		650.381	0.081627	0.0705418	0.0928694	0.104062	0.101209	0.0712318	0.0747421
652.159	0.282779	0.220898	0.293105	0.241087	0.230094	0.265722	0.224835		652.159	0.0840255	0.0713203	0.0884457	0.0999663	0.0895875	0.0724685	0.0748422
653.937	0.296011	0.232118	0.283519	0.231614	0.216002	0.255531	0.197615		653.937	0.0848319	0.0698906	0.0838307	0.0955833	0.0837803	0.0672266	0.0778811
655.714	0.316196	0.235741	0.278919	0.223435	0.195937	0.260126	0.191904		655.714	0.0843882	0.0480374	0.0749671	0.094825	0.0880918	0.0675819	0.0756045
657.491	0.337369	0.22282	0.262656	0.223679	0.207417	0.262677	0.18224		657.491	0.0853792	0.0505709	0.0711429	0.0899892	0.0845432	0.0700975	0.0689875
659.267	0.354514	0.218423	0.252213	0.221964	0.209647	0.257614	0.183293		659.267	0.0808931	0.0441115	0.0726889	0.0832569	0.0789763	0.073338	0.0682679
661.042	0.353086	0.209093	0.249284	0.223418	0.219216	0.259683	0.183004		661.042	0.0817057	0.057083	0.0737501	0.0805949	0.0782449	0.0779734	0.0733093
662.817	0.340349	0.212082	0.234361	0.219902	0.216252	0.263	0.186909		662.817	0.0818539	0.0477367	0.0842376	0.070307	0.0825113	0.0864245	0.0835722
664.592	0.331648	0.221001	0.22354	0.224467	0.211984	0.267261	0.178687		664.592	0.0766644	0.0375455	0.087648	0.0704398	0.0839628	0.0894036	0.0891838
666.365	0.32824	0.230717	0.195779	0.223798	0.203702	0.260994	0.164347		666.365	0.0794125	0.038396	0.0854638	0.0691497	0.0827082	0.0925064	0.0881279
668.139	0.343304	0.247867	0.19918	0.225326	0.175407	0.265105	0.183257		668.139	0.0837627	0.0458143	0.0837522	0.0717574	0.0748734	0.0919191	0.0881386
669.911	0.354864	0.250004	0.196724	0.216829	0.167247	0.275931	0.193718		669.911	0.0860842	0.0586431	0.0822343	0.075615	0.0795995	0.0895033	0.0861627
671.683	0.367323	0.256934	0.206136	0.209389	0.15559	0.294926	0.207764		671.683	0.0876262	0.0718457	0.0812808	0.0782481	0.0772787	0.0885459	0.0856348
673.454	0.377688	0.250651	0.214507	0.203042	0.138674	0.315451	0.210964		673.454	0.0877972	0.078414	0.0791302	0.0754607	0.0839199	0.0904168	0.085076
675.226	0.37237	0.248982	0.214411	0.198759	0.132013	0.323836	0.202756		675.226	0.0897848	0.0862993	0.0727694	0.0791167	0.0870929	0.0986458	0.0822724
676.996	0.344489	0.248081	0.230155	0.193484	0.12621	0.334171	0.194283		676.996	0.0911776	0.0782742	0.0750331	0.0809118	0.0898014	0.109714	0.0792395
678.765	0.33037	0.229388	0.219265	0.185378	0.124116	0.340415	0.188926		678.765	0.0891828	0.075593	0.0733266	0.0845717	0.0937174	0.113299	0.0764473
680.534	0.323422	0.213372	0.187309	0.178965	0.114386	0.335015	0.188735		680.534	0.0852356	0.0851366	0.0754809	0.0848732	0.0898599	0.107992	0.0743245
682.303	0.307932	0.207805	0.162763	0.178445	0.121413	0.326438	0.182024		682.303	0.0801886	0.0820881	0.077508	0.0888252	0.0775652	0.103858	0.0755369
684.071	0.286326	0.205007	0.15909	0.158814	0.122904	0.310711	0.184447		684.071	0.0809316	0.0937813	0.0759336	0.0912125	0.0707564	0.0976474	0.0796162
685.838	0.27489	0.20822	0.148299	0.162886	0.1432	0.306263	0.179578		685.838	0.0748486	0.103495	0.0788029	0.0946648	0.0754668	0.0876	0.0836936
687.605	0.265865	0.211119	0.118878	0.166593	0.158709	0.298813	0.151106		687.605	0.0732363	0.101821	0.0754236	0.0918559	0.0817192	0.0824546	0.089279
689.371	0.260596	0.224068	0.123902	0.185151	0.165375	0.290403	0.148728		689.371	0.0716426	0.111699	0.0793493	0.0905813	0.0890535	0.0798017	0.089778
691.136	0.236539	0.221399	0.159872	0.198647	0.157273	0.267483	0.147127		691.136	0.0684645	0.107542	0.0817838	0.08491	0.0970133	0.0772516	0.0861477
692.902	0.220864	0.220473	0.180708	0.213964	0.165403	0.258664	0.151788		692.902	0.0691734	0.101525	0.0891301	0.0806583	0.102263	0.0726781	0.0884289
694.666	0.207994	0.218699	0.204603	0.235127	0.159724	0.265691	0.15257		694.666	0.0684843	0.0969998	0.0921319	0.0832794	0.101659	0.0737349	0.0895751
696.43	0.205603	0.223454	0.212396	0.24728	0.163032	0.274438	0.163899		696.43	0.0710318	0.0927114	0.0949911	0.0903937	0.0990291	0.0765691	0.0936292
698.193	0.193796	0.241052	0.230993	0.251002	0.174127	0.292826	0.148392		698.193	0.0736125	0.0906382	0.0945251	0.0971206	0.0951324	0.0808073	0.0981963
699.956	0.201042	0.249664	0.244174	0.23596	0.18725	0.300119	0.148422		699.956	0.0835778	0.103685	0.0928722	0.104749	0.0956161	0.0829846	0.102891
701.718	0.220772	0.255613	0.234698	0.235799	0.183097	0.304855	0.166348		701.718	0.0877641	0.096996	0.0910584	0.102167	0.0977867	0.0869485	0.101578
703.48	0.247556	0.265255	0.22764	0.240217	0.173465	0.302584	0.165664		703.48	0.0890496	0.0963372	0.0976471	0.105123	0.0984804	0.0902051	0.103952
705.24	0.257973	0.268714	0.236593	0.229745	0.155348	0.284018	0.18106		705.24	0.0920196	0.0902749	0.099588	0.102877	0.0943705	0.0926428	0.104577
707.001	0.269359	0.253109	0.257616	0.227407	0.164957	0.265959	0.195783		707.001	0.0912613	0.0888922	0.100197	0.105044	0.0957908	0.0922143	0.112036
708.761	0.271897	0.234504	0.244246	0.222819	0.169738	0.258443	0.193427		708.761	0.0891697	0.0944881	0.093858	0.106047	0.0987746	0.0874773	0.113725
710.52	0.275879	0.214043	0.222033	0.220827	0.190191	0.269226	0.188236		710.52	0.0896079	0.0935707	0.0947866	0.10831	0.107723	0.0828757	0.108358
712.279	0.268233	0.184872	0.228099	0.209993	0.176977	0.259022	0.188214		712.279	0.0854405	0.0858229	0.0989461	0.109391	0.103132	0.0812297	0.109864
714.037	0.264082	0.179429	0.208645	0.195138	0.175771	0.255334	0.182457		714.037	0.0826621	0.0932334	0.0925706	0.105255	0.102086	0.0821965	0.11854
715.795	0.260569	0.164019	0.190489	0.184737	0.156479	0.243029	0.172926		715.795	0.0799313	0.0798374	0.0907682	0.0978761	0.0901827	0.0857297	0.121837
717.552	0.264732	0.161663	0.177215	0.161882	0.137348	0.23529	0.176117		717.552	0.0817095	0.0707297	0.0820955	0.0889566	0.087985	0.0869175	0.111906
719.308	0.292812	0.163448	0.183638	0.17114	0.115139	0.23093	0.156329		719.308	0.0808691	0.0612976	0.0704517	0.0843477	0.0833996	0.0887461	0.101905
721.064	0.295594	0.16448	0.189387	0.160614	0.118224	0.22528	0.160432		721.064	0.0811691	0.0495437	0.0744729	0.0806434	0.0813376	0.0887901	0.0963417
722.819	0.308455	0.160386	0.183981	0.157287	0.121752	0.218996	0.164633		722.819	0.0853538	0.0472677	0.0749917	0.0771879	0.0864205	0.0840942	0.0973499
724.574	0.305738	0.152579	0.187498	0.146377	0.130899	0.219725	0.144495		724.574	0.0866965	0.0477261	0.0752024	0.0726035	0.0853413	0.0767387	0.0978669
726.328	0.30746	0.161322	0.180995	0.144086	0.131991	0.219816	0.138752		726.328	0.0919847	0.0616178	0.0742877	0.0712706	0.0862321	0.0763181	0.0842539
728.081	0.303815	0.16048	0.1785	0.135324	0.149574	0.218045	0.136945		728.081	0.0983196	0.070812	0.0761061	0.0753442	0.0915278	0.0742127	0.0767063
729.834	0.294767	0.159166	0.162556	0.125591	0.152769	0.21218	0.11926		729.834	0.101825	0.0684531	0.0772027	0.0742335	0.0988739	0.0760454	0.0793944
731.586	0.278828	0.142656	0.164772	0.115225	0.174496	0.203741	0.115761		731.586	0.100294	0.0599816	0.0742353	0.0785789	0.0954563	0.0702522	0.0798509
733.338	0.267737	0.122298	0.179286	0.105346	0.19312	0.190132	0.119527		733.338	0.0944975	0.0411683	0.069849	0.0871135	0.0901131	0.0693015	0.0732387
735.089	0.263678	0.122386	0.191474	0.102568	0.198919	0.183736	0.124802		735.089	0.0853568	0.0400953	0.0733231	0.0935378	0.0902073	0.0663297	0.0671164
736.84	0.256224	0.116352	0.186012	0.10381	0.197977	0.179456	0.144496		736.84	0.0767768	0.0492554	0.0839414	0.0972771	0.0924532	0.0619657	0.064801
738.59	0.247937	0.124886	0.181304	0.0872177	0.191568	0.186208	0.151573		738.59	0.0743691	0.0516258	0.0960645	0.0934871	0.0833719	0.0593475	0.0632723
740.34	0.253457	0.130994	0.190407	0.103312	0.189264	0.188376	0.143316		740.34	0.0792631	0.0526595	0.101315	0.0861035	0.0707231	0.0594621	0.0649307
742.089	0.238843	0.146016	0.18625	0.113792	0.203022	0.188329	0.163988		742.089	0.0789624	0.0497904	0.102585	0.0810639	0.0683502	0.0615368	0.069242
743.837	0.231944	0.150547	0.183351	0.120997	0.221176	0.187145	0.183336		743.837	0.074684	0.0516082	0.101098	0.0769512	0.0756545	0.0632992	0.076696
745.585	0.203844	0.151574	0.202546	0.131763	0.238165	0.176124	0.189664		745.585	0.0677519	0.0539758	0.0854728	0.0766735	0.084333	0.0648287	0.0801601
747.332	0.187884	0.164202	0.247589	0.154564	0.257665	0.1591	0.19218		747.332	0.0685074	0.0573606	0.0905735	0.077753	0.0796755	0.0680632	0.0820892
749.079	0.175475	0.176024	0.291205	0.168348	0.278171	0.144359	0.201745		749.079	0.0694661	0.0622279	0.0840147	0.0886111	0.0793529	0.0665009	0.0783909
750.825	0.170379	0.196625	0.310126	0.170074	0.276465	0.127016	0.21595		750.825	0.068144	0.0599078	0.0880732	0.0944531	0.0824948	0.0675153	0.0811224
752.57	0.16445	0.200446	0.342533	0.165083	0.281603	0.111013	0.2368		752.57	0.0692704	0.0794707	0.0943959	0.0929254	0.090022	0.0651874	0.0814311
754.316	0.155148	0.203646	0.343982	0.158263	0.286302	0.0917956	0.267557		754.316	0.0696548	0.0886027	0.104401	0.0847747	0.0870141	0.0619175	0.0860773
756.06	0.161123	0.199244	0.346829	0.148987	0.297231	0.0744684	0.279557		756.06	0.0709927	0.0863359	0.102111	0.0756184	0.0797435	0.0558558	0.085722
757.804	0.161656	0.206535	0.321894	0.137845	0.293315	0.069471	0.303759		757.804	0.0698737	0.0757007	0.0949386	0.0658205	0.0752394	0.0499846	0.0840299
759.547	0.169862	0.214992	0.305093	0.127186	0.283992	0.0673892	0.306742		759.547	0.0683442	0.060016	0.0939811	0.061919	0.0797284	0.0456915	0.0796642
761.29	0.167058	0.213651	0.284882	0.138218	0.259614	0.0657207	0.287229		761.29	0.0694927	0.0603746	0.0993419	0.0603041	0.0843581	0.0472963	0.0791296
763.032	0.178842	0.196449	0.258351	0.148464	0.23669	0.0611362	0.27253		763.032	0.0676048	0.0628411	0.10293	0.0605003	0.0817966	0.0495444	0.0773545
764.774	0.176467	0.162184	0.227414	0.127033	0.232155	0.0555699	0.266068		764.774	0.0665304	0.0636908	0.100892	0.0587585	0.080294	0.0551291	0.0760365
766.514	0.161559	0.143403	0.205303	0.114551	0.229878	0.0524452	0.258892		766.514	0.0616241	0.0591289	0.0921036	0.061478	0.0772655	0.0661672	0.0748152
768.255	0.136237	0.122594	0.192753	0.114578	0.228656	0.0506871	0.239811		768.255	0.0591868	0.070432	0.0931486	0.0591221	0.074957	0.0741523	0.0717808
769.995	0.119064	0.104885	0.180404	0.110327	0.234568	0.0571302	0.212682		769.995	0.0580096	0.0762605	0.0914633	0.059974	0.0810089	0.0798637	0.0727526
771.734	0.111787	0.101308	0.174555	0.104332	0.213458	0.0544474	0.190116		771.734	0.055919	0.058032	0.0923011	0.0596891	0.0780429	0.0904502	0.0767577
773.473	0.11144	0.0970823	0.182251	0.106755	0.194424	0.0662616	0.174888		773.473	0.0539039	0.0441799	0.0921544	0.0618584	0.0752412	0.0991052	0.0797608
775.211	0.107291	0.102554	0.16926	0.0997308	0.162712	0.0789502	0.160992		775.211	0.0554907	0.042841	0.0932639	0.065896	0.0660181	0.102624	0.0754776
776.948	0.109621	0.0877052	0.173393	0.100009	0.156513	0.0981521	0.144494		776.948	0.0566252	0.0529048	0.0851381	0.071739	0.0659825	0.107888	0.0749811
778.685	0.116809	0.0861258	0.163341	0.101019	0.135655	0.112589	0.142721		778.685	0.0603843	0.0477133	0.0806585	0.0677102	0.0676542	0.110139	0.0779156
780.422	0.100004	0.0856656	0.15041	0.106048	0.136214	0.130659	0.141402		780.422	0.061075	0.0376469	0.079717	0.0692794	0.0673239	0.109891	0.0802145
782.158	0.092495	0.107639	0.14853	0.115815	0.128778	0.151202	0.136011		782.158	0.0643446	0.0481618	0.0813638	0.0692607	0.0669233	0.107605	0.07843
783.894	0.10119	0.115645	0.144432	0.1289	0.114569	0.173452	0.131266		783.894	0.0664157	0.0501912	0.0845905	0.0741815	0.072068	0.105634	0.0812528
785.628	0.116185	0.109566	0.141733	0.1248	0.113569	0.193938	0.130713		785.628	0.0655151	0.0616813	0.0796427	0.076137	0.0720489	0.104487	0.0800187
787.363	0.135983	0.10851	0.141337	0.133174	0.118941	0.224356	0.131816		787.363	0.0672306	0.0711529	0.0811006	0.0820402	0.0762748	0.107854	0.08306
789.096	0.128623	0.0965045	0.150995	0.148134	0.10837	0.248749	0.122837		789.096	0.0710631	0.0483833	0.0778172	0.0848414	0.0719245	0.10972	0.0831087
790.829	0.1289	0.0927711	0.154955	0.158848	0.126746	0.276624	0.121869		790.829	0.072188	0.0499414	0.0783852	0.0888401	0.0661173	0.110848	0.0874701
792.562	0.119497	0.0916	0.171225	0.17317	0.117585	0.289024	0.106714		792.562	0.073324	0.0460758	0.0751648	0.0910982	0.0592084	0.111564	0.0898154
794.293	0.119311	0.10476	0.190792	0.188819	0.122514	0.301116	0.124528		794.293	0.0785996	0.0443695	0.075451	0.099789	0.0612471	0.112016	0.0948879
796.025	0.123836	0.120632	0.18759	0.19276	0.110634	0.310264	0.146348		796.025	0.0810666	0.0699609	0.0829688	0.108606	0.0704794	0.11283	0.0926692
797.756	0.138263	0.139085	0.207094	0.181585	0.114652	0.3274	0.160993		797.756	0.0844257	0.0738094	0.0830595	0.111446	0.0752353	0.11587	0.090405
799.486	0.168099	0.151489	0.235814	0.16702	0.124162	0.344613	0.166929		799.486	0.0810812	0.0835194	0.0849507	0.114288	0.0716018	0.117144	0.0872217
801.215	0.176294	0.140681	0.244061	0.162941	0.159437	0.36468	0.162161		801.215	0.0771645	0.0707543	0.0891443	0.112015	0.0738691	0.118667	0.0829762
802.944	0.181289	0.139703	0.249806	0.152493	0.178598	0.386628	0.156		802.944	0.07273	0.0637405	0.0900764	0.116687	0.0787797	0.119355	0.0830197
804.674	0.183001	0.14312	0.247918	0.151835	0.182437	0.403927	0.1487		804.674	0.0727895	0.0468652	0.0878236	0.122007	0.0845171	0.117688	0.0852637
806.401	0.173659	0.164678	0.251744	0.159859	0.179564	0.409632	0.148429		806.401	0.0873686	0.0353136	0.0826114	0.132059	0.0781623	0.118607	0.0797343
808.129	0.176529	0.190582	0.257959	0.168362	0.172996	0.41573	0.157321		808.129	0.104806	0.048134	0.0857344	0.138496	0.0782223	0.120936	0.0795059
809.856	0.180863	0.220222	0.236716	0.183357	0.159924	0.422686	0.161957		809.856	0.108816	0.0627138	0.0903828	0.143111	0.0810796	0.12348	0.0870447
811.582	0.189268	0.248038	0.244254	0.205334	0.157387	0.428073	0.185806		811.582	0.099754	0.0618059	0.0971577	0.144468	0.0894521	0.124822	0.0884835
813.308	0.198332	0.275972	0.267763	0.236445	0.160479	0.430247	0.188213		813.308	0.0870195	0.0656544	0.100151	0.14379	0.0974344	0.124173	0.0867679
815.033	0.215482	0.292478	0.305092	0.25904	0.197186	0.445715	0.208306		815.033	0.0832363	0.0829101	0.10235	0.141066	0.0980097	0.122675	0.0904703
816.758	0.231782	0.293142	0.323794	0.300866	0.218162	0.456361	0.236076		816.758	0.0990132	0.0896943	0.100124	0.138795	0.0976417	0.123052	0.0889254
818.482	0.252963	0.305558	0.328585	0.334903	0.232632	0.476504	0.257135		818.482	0.107156	0.0765847	0.094932	0.132744	0.0911694	0.124933	0.0957649
820.205	0.25542	0.328559	0.335594	0.370927	0.254931	0.504669	0.283256		820.205	0.110202	0.0714553	0.0907519	0.126989	0.0858414	0.121656	0.092357
821.928	0.27788	0.347651	0.343193	0.399288	0.288555	0.532456	0.304371		821.928	0.112846	0.0559558	0.0884635	0.121591	0.0874972	0.116469	0.0955828
823.65	0.290952	0.373187	0.363159	0.417211	0.294677	0.566582	0.324745		823.65	0.113854	0.0478657	0.0840136	0.114447	0.0830142	0.112511	0.0981372
825.372	0.324326	0.410841	0.373836	0.430763	0.300976	0.596288	0.335423		825.372	0.113418	0.0518318	0.0852673	0.111448	0.0779432	0.107728	0.10515
827.094	0.357761	0.450051	0.387852	0.455256	0.294577	0.614035	0.359128		827.094	0.112287	0.0460629	0.0916934	0.113202	0.0806971	0.101779	0.110848
828.814	0.404799	0.488816	0.439725	0.465502	0.308812	0.629533	0.38433		828.814	0.113084	0.043999	0.0989234	0.117438	0.0819555	0.098	0.111422
830.534	0.44899	0.528915	0.453781	0.49139	0.327994	0.648394	0.418852		830.534	0.11204	0.0402706	0.100013	0.127127	0.0860249	0.101977	0.105794
832.254	0.503418	0.564328	0.47852	0.513328	0.352619	0.669931	0.465227		832.254	0.116586	0.0505964	0.10269	0.135637	0.0915838	0.105674	0.100023
833.973	0.534328	0.613309	0.492472	0.550991	0.380802	0.699557	0.497515		833.973	0.118372	0.0646086	0.103485	0.138232	0.0957481	0.111195	0.102308
835.692	0.554095	0.65122	0.533195	0.576227	0.425512	0.730142	0.540333		835.692	0.119574	0.0577969	0.101194	0.138542	0.0929747	0.114497	0.107755
837.41	0.574242	0.681561	0.580511	0.607418	0.470399	0.743608	0.580574		837.41	0.11647	0.0724376	0.0970168	0.141352	0.0973207	0.116277	0.106217
839.127	0.609576	0.716738	0.632126	0.644956	0.499879	0.773412	0.598104		839.127	0.113469	0.0713693	0.0954236	0.144905	0.104209	0.113084	0.106735
840.844	0.634049	0.742185	0.682826	0.689594	0.528083	0.800088	0.610166		840.844	0.113576	0.0756023	0.096291	0.149741	0.1116	0.109162	0.106358
842.56	0.667196	0.767268	0.699727	0.718972	0.576771	0.822707	0.63113		842.56	0.113265	0.0708254	0.10173	0.153965	0.11654	0.108502	0.109415
844.275	0.696488	0.80152	0.728788	0.752599	0.608997	0.862773	0.666507		844.275	0.118096	0.0794702	0.104653	0.159964	0.122776	0.112952	0.110332
845.991	0.733804	0.846867	0.749447	0.782464	0.645579	0.898193	0.717961		845.991	0.122484	0.0663817	0.105407	0.165567	0.125741	0.112847	0.116573
847.705	0.769361	0.873667	0.771026	0.817129	0.673732	0.924966	0.763814		847.705	0.125141	0.0668269	0.103052	0.170864	0.133042	0.114221	0.116535
849.42	0.796375	0.896913	0.815409	0.842402	0.717771	0.947755	0.808884		849.42	0.129	0.0659272	0.0978196	0.175464	0.138481	0.110443	0.117948
851.133	0.82224	0.914028	0.850902	0.872569	0.762788	0.962443	0.847137		851.133	0.13019	0.0612813	0.0888867	0.179522	0.140876	0.113148	0.121399
852.846	0.83915	0.924468	0.908918	0.885081	0.804463	0.970455	0.876508		852.846	0.131195	0.0481208	0.0823999	0.180667	0.141582	0.109902	0.122124
854.558	0.828625	0.932104	0.945898	0.895858	0.837416	0.981886	0.8888		854.558	0.130758	0.0399583	0.0770644	0.182724	0.142602	0.109178	0.121434
856.27	0.820758	0.935874	0.958139	0.89005	0.861454	0.983086	0.9069		856.27	0.133798	0.0381098	0.082333	0.180189	0.141848	0.110254	0.121987
857.981	0.817561	0.934947	0.931017	0.864989	0.862499	0.959921	0.927272		857.981	0.135327	0.0476617	0.0821481	0.179152	0.138809	0.112018	0.122076
859.692	0.798596	0.935231	0.902433	0.832825	0.851599	0.940556	0.940716		859.692	0.136286	0.0476282	0.08698	0.175372	0.13498	0.108544	0.119146
861.402	0.792125	0.898027	0.880354	0.801682	0.820552	0.907823	0.935736		861.402	0.136086	0.0412674	0.0898481	0.171047	0.138313	0.109104	0.116801
863.112	0.776977	0.86699	0.856599	0.765046	0.818714	0.864818	0.943114		863.112	0.132555	0.0394705	0.089026	0.166405	0.139161	0.107211	0.117673
864.82	0.759197	0.842615	0.835274	0.734232	0.807257	0.823743	0.943162		864.82	0.133306	0.0790669	0.0810895	0.160455	0.142698	0.108022	0.118899
866.529	0.746047	0.82613	0.798846	0.702788	0.792217	0.780766	0.944732		866.529	0.127713	0.0952745	0.0830149	0.150682	0.139092	0.106599	0.119947
868.237	0.716921	0.805038	0.766068	0.678269	0.778709	0.739517	0.926029		868.237	0.12138	0.103869	0.0838333	0.146746	0.134569	0.106244	0.118792
869.944	0.669524	0.773567	0.725327	0.647552	0.761071	0.697364	0.892757		869.944	0.121274	0.0947506	0.0879149	0.144852	0.13312	0.105828	0.11833
871.652	0.645419	0.743175	0.676065	0.628748	0.73089	0.654793	0.849926		871.652	0.118125	0.0690608	0.0879607	0.146726	0.126698	0.106067	0.120186
873.358	0.62333	0.7077	0.622243	0.590289	0.680529	0.620347	0.799817		873.358	0.114612	0.0408129	0.089909	0.149668	0.124859	0.10356	0.116676
875.063	0.594725	0.664593	0.580305	0.554638	0.63603	0.585211	0.753191		875.063	0.114224	0.0468574	0.0895634	0.148996	0.121341	0.100523	0.117559
876.768	0.577561	0.627359	0.556939	0.525388	0.596724	0.551876	0.731916		876.768	0.109911	0.0628969	0.0876103	0.145039	0.118554	0.0958679	0.118378
878.473	0.577941	0.591691	0.517812	0.487407	0.53876	0.516382	0.707714		878.473	0.106756	0.0846329	0.0806348	0.144503	0.113788	0.0914116	0.116596
880.177	0.565472	0.569995	0.473209	0.451677	0.502557	0.49038	0.671776		880.177	0.101887	0.0853254	0.0805352	0.144871	0.10321	0.0893852	0.11805
881.88	0.553189	0.536515	0.416058	0.43401	0.441781	0.459593	0.627408		881.88	0.101709	0.0720153	0.0854665	0.143324	0.0999005	0.0892604	0.107055
883.583	0.531886	0.497315	0.373422	0.408677	0.396821	0.441774	0.569595		883.583	0.0993669	0.0629283	0.0927335	0.141557	0.0977991	0.089756	0.101822
885.286	0.50592	0.459462	0.371228	0.38997	0.360583	0.420403	0.520196		885.286	0.098733	0.0582777	0.0962844	0.133976	0.0929087	0.0915041	0.0971964
886.988	0.510621	0.426296	0.353964	0.380186	0.325736	0.396563	0.473908		886.988	0.103243	0.0447486	0.0971357	0.129348	0.0947525	0.0922739	0.0959779
888.69	0.509302	0.401958	0.356329	0.380268	0.286835	0.368191	0.43841		888.69	0.104518	0.0424819	0.100738	0.128835	0.0962359	0.0913765	0.0978332
890.39	0.50574	0.372185	0.343257	0.376826	0.265975	0.341507	0.407524		890.39	0.104717	0.0525958	0.101101	0.126454	0.100516	0.0874573	0.102521
892.09	0.494441	0.348221	0.325421	0.378191	0.24791	0.319717	0.379134		892.09	0.102891	0.0649389	0.0986331	0.121721	0.10169	0.0868444	0.100329
893.79	0.468873	0.336574	0.288643	0.354329	0.242958	0.298383	0.34793		893.79	0.0979612	0.082576	0.0936899	0.116348	0.0971553	0.0875042	0.0972206
895.489	0.449131	0.32377	0.248972	0.328929	0.227632	0.282385	0.328266		895.489	0.0940693	0.0719068	0.0898839	0.111417	0.0965276	0.0878657	0.0905371
897.188	0.440205	0.311725	0.238415	0.311285	0.21579	0.274445	0.326812		897.188	0.0899726	0.068816	0.0918709	0.108715	0.0941716	0.0891882	0.0812412
898.885	0.436985	0.307815	0.229003	0.287995	0.190029	0.264981	0.314684		898.885	0.0920299	0.0698559	0.09263	0.107541	0.0889862	0.0907564	0.0769241
900.583	0.44711	0.289673	0.233143	0.271367	0.185843	0.256882	0.315654		900.583	0.0945044	0.0546381	0.0925315	0.107797	0.0816568	0.0958015	0.0791296
902.279	0.44642	0.291231	0.227876	0.275412	0.168839	0.240953	0.309619		902.279	0.0926365	0.0371919	0.087288	0.112395	0.0794082	0.0995513	0.0826763
903.976	0.442967	0.283101	0.196478	0.275878	0.171015	0.234806	0.276039		903.976	0.0988752	0.0406039	0.0832394	0.114601	0.0824633	0.10352	0.0838104
905.672	0.446731	0.279891	0.203715	0.273428	0.183831	0.234937	0.260876		905.672	0.104173	0.0441158	0.0774257	0.113301	0.0821006	0.110489	0.0812171
907.367	0.458556	0.275022	0.192964	0.258553	0.194516	0.234002	0.240651		907.367	0.108659	0.0346563	0.0749302	0.110416	0.0858369	0.115079	0.0784384
909.062	0.45826	0.268928	0.188787	0.244252	0.182297	0.228956	0.236745		909.062	0.105517	0.0464803	0.0750214	0.109272	0.0874563	0.11572	0.0740479
910.756	0.459277	0.264635	0.196193	0.238353	0.15621	0.223606	0.245906		910.756	0.106855	0.0555515	0.0748385	0.107507	0.0904629	0.112784	0.0753722
912.449	0.462307	0.253387	0.199893	0.2356	0.145568	0.234374	0.246514		912.449	0.10607	0.0670916	0.0782133	0.105298	0.0842403	0.108745	0.0803415
914.143	0.434149	0.248327	0.204426	0.244096	0.150289	0.223259	0.248382		914.143	0.102551	0.0684331	0.0855193	0.104882	0.0770139	0.106099	0.0841992
915.836	0.391942	0.243847	0.203822	0.254201	0.147395	0.214918	0.254706		915.836	0.0901804	0.0718377	0.087794	0.099163	0.0727626	0.106098	0.0900267
917.527	0.35432	0.253451	0.215369	0.265665	0.162966	0.218147	0.251591		917.527	0.0814833	0.0675356	0.0852342	0.0958543	0.0721428	0.110386	0.0888248
919.218	0.306034	0.268581	0.21857	0.266525	0.17438	0.222593	0.238904		919.218	0.0748242	0.0570507	0.0787636	0.0957396	0.0697959	0.113783	0.0935085
920.91	0.294601	0.258911	0.240293	0.258014	0.187051	0.227022	0.242663		920.91	0.076555	0.0579047	0.0773301	0.095424	0.0682525	0.117622	0.0920614
922.6	0.277796	0.249237	0.256082	0.245152	0.18249	0.232237	0.250774		922.6	0.0761261	0.0614906	0.0811192	0.101785	0.0681002	0.110268	0.096543
924.29	0.253277	0.243132	0.238524	0.239705	0.174547	0.232772	0.251631		924.29	0.0797301	0.069714	0.0858948	0.101824	0.0705371	0.100427	0.0927016
925.979	0.229185	0.238324	0.232447	0.238393	0.169525	0.230262	0.25962		925.979	0.0742252	0.0767297	0.081542	0.104618	0.070653	0.0916541	0.0907137
927.668	0.203977	0.226838	0.224684	0.239242	0.177883	0.222627	0.259646		927.668	0.0739306	0.0614974	0.0803241	0.103079	0.0770211	0.0864701	0.0855123
929.356	0.171835	0.227002	0.228094	0.238188	0.180261	0.206837	0.251425		929.356	0.070611	0.0573889	0.0762501	0.101883	0.0827766	0.0856968	0.0814324
931.043	0.165577	0.23774	0.229537	0.234522	0.180696	0.188032	0.256704		931.043	0.0679209	0.0634588	0.0756415	0.100192	0.0966925	0.0852142	0.0850535
932.731	0.155385	0.244057	0.229916	0.22707	0.184025	0.186341	0.253685		932.731	0.0659706	0.0715524	0.0751483	0.0976398	0.102552	0.0873189	0.0846656
934.417	0.148587	0.255568	0.241413	0.21839	0.177045	0.187391	0.246997		934.417	0.061521	0.0726931	0.0721597	0.0936228	0.0909094	0.0895548	0.0834555
936.103	0.13095	0.245697	0.248011	0.210617	0.171517	0.180563	0.243033		936.103	0.0613873	0.069695	0.0743904	0.0898196	0.0811958	0.0896464	0.0867184
937.789	0.142432	0.250651	0.256616	0.207808	0.165714	0.17635	0.237294		937.789	0.0599474	0.067085	0.0820872	0.0948563	0.0823723	0.0948795	0.0866082
939.473	0.125307	0.252289	0.239113	0.211496	0.168945	0.176705	0.238267		939.473	0.0615264	0.0659434	0.0815911	0.0976777	0.0809778	0.0964851	0.0860691
941.157	0.129666	0.246592	0.230712	0.20897	0.176972	0.16871	0.220133		941.157	0.0626927	0.0680779	0.0833286	0.0994292	0.0813524	0.0962198	0.0846809
942.842	0.138188	0.232221	0.233637	0.203546	0.187733	0.158234	0.215339		942.842	0.0576712	0.071177	0.087296	0.103207	0.0803572	0.091354	0.084478
944.525	0.148378	0.242042	0.214166	0.202586	0.203679	0.15781	0.205615		944.525	0.0586698	0.0824376	0.0860453	0.10481	0.0889055	0.0880134	0.0823793
946.207	0.150641	0.256825	0.22492	0.203568	0.208423	0.154374	0.202376		946.207	0.0630354	0.0958655	0.0890633	0.109287	0.0926747	0.0817491	0.081369
947.889	0.146234	0.261023	0.223074	0.219699	0.206488	0.165374	0.220733		947.889	0.0642223	0.0986132	0.0908664	0.106975	0.0908293	0.0760945	0.083949
949.571	0.13661	0.283868	0.237404	0.238396	0.190168	0.171385	0.222781		949.571	0.05886	0.0939472	0.0822987	0.108977	0.0832316	0.0732517	0.0843123
951.252	0.165094	0.294229	0.246212	0.248067	0.193743	0.174536	0.248247		951.252	0.0613926	0.0965175	0.0810805	0.109177	0.0797984	0.0733971	0.0816524
952.933	0.190087	0.29597	0.244297	0.257215	0.192112	0.171215	0.273632		952.933	0.0666659	0.0862835	0.0770463	0.108983	0.0875636	0.0766487	0.0799763
954.613	0.207235	0.3014	0.242883	0.254808	0.200392	0.179483	0.288712		954.613	0.0697957	0.0778638	0.0782331	0.107236	0.088644	0.0771099	0.0845032
956.292	0.198881	0.294532	0.230367	0.243159	0.209631	0.169513	0.290776		956.292	0.0701493	0.0681733	0.0830475	0.101855	0.0842767	0.0784754	0.0810681
957.972	0.200015	0.297366	0.246187	0.230524	0.22999	0.160836	0.290434		957.972	0.0682931	0.0708899	0.0859154	0.0990629	0.0819738	0.0792633	0.076466
959.649	0.195165	0.306167	0.222317	0.230151	0.24244	0.162627	0.287263		959.649	0.0745873	0.0743225	0.0832101	0.0980251	0.084457	0.0759869	0.0775402
961.328	0.206476	0.316526	0.203543	0.238498	0.254922	0.168358	0.286395		961.328	0.0842003	0.0975086	0.0827873	0.0960411	0.0854992	0.0709906	0.0782494
963.005	0.216601	0.299454	0.21969	0.25004	0.245395	0.16793	0.291068		963.005	0.0912959	0.0920709	0.0800274	0.0978642	0.0887427	0.069599	0.0815771
964.681	0.231579	0.305078	0.224913	0.259082	0.235073	0.180292	0.303158		964.681	0.0938648	0.0819761	0.078673	0.0999733	0.0931011	0.0712758	0.0848655
966.358	0.240559	0.29405	0.242624	0.269248	0.211675	0.17772	0.305918		966.358	0.0990559	0.072882	0.0793506	0.10267	0.101766	0.0708884	0.0866973
968.033	0.241244	0.273159	0.24348	0.271682	0.198255	0.178372	0.304343		968.033	0.108034	0.0717054	0.0751797	0.104108	0.101372	0.0698527	0.0843988
969.708	0.23285	0.267343	0.257582	0.273021	0.190881	0.178462	0.285311		969.708	0.109447	0.0730595	0.0763524	0.104338	0.096474	0.0679565	0.084805
971.383	0.230304	0.256639	0.262234	0.267286	0.187879	0.174875	0.265091		971.383	0.111445	0.0772439	0.0795823	0.106949	0.0863095	0.0668729	0.0844718
973.057	0.257344	0.266742	0.271164	0.259561	0.198726	0.167903	0.232707		973.057	0.110277	0.0683597	0.0827296	0.107893	0.0876362	0.0688373	0.0831941
974.73	0.279404	0.268421	0.267192	0.245193	0.204577	0.162537	0.212455		974.73	0.114776	0.073321	0.0899539	0.108295	0.0885131	0.0700807	0.0817347
976.404	0.295771	0.258124	0.267054	0.2293	0.200445	0.14917	0.199098		976.404	0.113718	0.0620327	0.0854483	0.107718	0.0939588	0.0717874	0.0791569
978.076	0.299173	0.250239	0.304614	0.21645	0.218236	0.143294	0.203982		978.076	0.110497	0.0534041	0.0820945	0.108303	0.0997727	0.0709036	0.0817212
979.748	0.295489	0.235566	0.317998	0.200797	0.205197	0.137749	0.208832		979.748	0.103328	0.0448505	0.0803302	0.1072	0.0969836	0.0692838	0.083845
981.419	0.291208	0.231841	0.310253	0.203214	0.204788	0.140837	0.223722		981.419	0.103213	0.0505905	0.0794243	0.106171	0.0902953	0.0694571	0.0860631
983.09	0.271442	0.215101	0.308608	0.216378	0.206277	0.142443	0.236832		983.09	0.103903	0.0333917	0.0739092	0.105691	0.0890389	0.067964	0.0863659
984.76	0.239968	0.225909	0.322712	0.238274	0.221357	0.159183	0.265491		984.76	0.0997615	0.0398585	0.0788805	0.106753	0.0843396	0.0699881	0.0843405
986.43	0.207831	0.241966	0.352736	0.26159	0.229485	0.169922	0.283696		986.43	0.0934672	0.0671997	0.0878607	0.10589	0.0825678	0.0724353	0.0878605
988.099	0.198941	0.269213	0.366614	0.286641	0.253158	0.188489	0.309523		988.099	0.0900508	0.0721419	0.0932019	0.107958	0.0819496	0.0738096	0.0902015
989.768	0.187722	0.29447	0.394627	0.31548	0.291497	0.217447	0.34661		989.768	0.0847977	0.082911	0.0960148	0.113327	0.0920175	0.0721511	0.0925842
991.436	0.190892	0.30897	0.414569	0.339961	0.319284	0.248076	0.379035		991.436	0.079546	0.098559	0.100314	0.116625	0.0981739	0.0730518	0.0970604
993.103	0.209113	0.328553	0.43518	0.352619	0.355357	0.2819	0.414238		993.103	0.0779444	0.0946061	0.0973753	0.114661	0.0996473	0.0747791	0.10242
994.771	0.233101	0.329407	0.438662	0.340408	0.37475	0.295975	0.445461		994.771	0.0841747	0.0933456	0.0931532	0.110789	0.101714	0.0765712	0.107659
996.437	0.252784	0.327767	0.43898	0.321514	0.384455	0.298905	0.475857		996.437	0.0861383	0.0901587	0.0935472	0.107953	0.0982878	0.0791929	0.105901
998.103	0.265647	0.322253	0.43841	0.308807	0.416938	0.287789	0.499383		998.103	0.0924992	0.0697661	0.098934	0.104226	0.100672	0.0785186	0.103095
999.769	0.271179	0.308288	0.447912	0.296528	0.428996	0.260054	0.509652		999.769	0.0931624	0.0657449	0.0960612	0.0951601	0.101343	0.07757	0.103081
1001.43	0.272854	0.295264	0.438862	0.281981	0.431155	0.236886	0.508631		1001.43	0.0918049	0.0708442	0.0878437	0.0899495	0.0998651	0.0731173	0.100763
1003.1	0.263821	0.277456	0.418428	0.262201	0.428561	0.212962	0.509544		1003.1	0.0835989	0.0772631	0.082254	0.0833748	0.0980032	0.0712598	0.0985782
1004.76	0.230551	0.247259	0.380135	0.254552	0.424347	0.194814	0.497297		1004.76	0.0788875	0.0723107	0.0815072	0.0805355	0.0959681	0.0727922	0.0966369
1006.43	0.208908	0.217137	0.333825	0.229278	0.392733	0.171639	0.465661		1006.43	0.0735882	0.0756394	0.0769213	0.0758779	0.0949817	0.0731237	0.0911192
1008.09	0.20692	0.196773	0.289273	0.206243	0.358389	0.165371	0.428524		1008.09	0.0714087	0.0657467	0.0742052	0.0740976	0.0906144	0.0699393	0.0864459
1009.75	0.204278	0.176697	0.255256	0.17615	0.323917	0.170251	0.397414		1009.75	0.0701213	0.0528032	0.076799	0.0697882	0.0924257	0.0682951	0.081147
1011.41	0.20901	0.154268	0.239376	0.165336	0.280248	0.176333	0.360328		1011.41	0.0655304	0.058076	0.0783562	0.069548	0.0945925	0.0672843	0.0803448
1013.07	0.204638	0.146941	0.218684	0.157219	0.246326	0.194029	0.321305		1013.07	0.0731809	0.0623057	0.079942	0.0672259	0.0972886	0.0667026	0.0782024
1014.73	0.19268	0.136674	0.206826	0.150368	0.20685	0.196822	0.275524		1014.73	0.0839858	0.0534888	0.077571	0.0682156	0.0958671	0.0674166	0.0765463
1016.39	0.17677	0.133458	0.205633	0.140782	0.16602	0.206043	0.235006		1016.39	0.0933647	0.0505611	0.0711733	0.0666882	0.100238	0.0707619	0.0759127
1018.05	0.164414	0.122956	0.202852	0.132646	0.159093	0.203833	0.199164		1018.05	0.0886712	0.0570261	0.0769637	0.0670888	0.100832	0.0761729	0.0746178
1019.71	0.155225	0.113748	0.207987	0.124523	0.161183	0.20086	0.161197		1019.71	0.0833037	0.060881	0.0810624	0.0704001	0.0983227	0.0796581	0.0701922
1021.37	0.158997	0.107706	0.216843	0.114046	0.154162	0.198967	0.137007		1021.37	0.0762076	0.0525139	0.0761204	0.0714136	0.089905	0.0802638	0.0609432
1023.03	0.169748	0.119055	0.226053	0.109861	0.151821	0.195747	0.120545		1023.03	0.0680119	0.0448023	0.0833374	0.0725647	0.0831422	0.0754726	0.0605668
1024.69	0.185215	0.113155	0.220578	0.102125	0.147841	0.193002	0.107617		1024.69	0.0756272	0.0494883	0.0883603	0.0729964	0.0874205	0.0735781	0.0633742
1026.34	0.18178	0.112671	0.203625	0.0884298	0.148707	0.179095	0.101845		1026.34	0.0796348	0.0621481	0.0889122	0.0665792	0.0861185	0.0711556	0.0634047
1028	0.158592	0.116692	0.187877	0.0947205	0.155395	0.162259	0.101381		1028	0.0877432	0.0689278	0.0887997	0.0610425	0.0894007	0.0690827	0.0571058
1029.66	0.156986	0.119285	0.160471	0.0908956	0.151363	0.134058	0.0906993		1029.66	0.0919048	0.0616047	0.0796282	0.0573408	0.0816229	0.0657504	0.0558425
1031.31	0.151384	0.108974	0.144498	0.0941287	0.134544	0.109596	0.0914143		1031.31	0.0962801	0.0410346	0.0775119	0.0603172	0.0812738	0.0661903	0.0575838
1032.97	0.16244	0.112669	0.146299	0.102247	0.126251	0.0948462	0.0896078		1032.97	0.0992377	0.0579923	0.0784434	0.0623796	0.0807975	0.0698509	0.0567274
1034.62	0.187927	0.107486	0.129041	0.124562	0.113568	0.0907155	0.0921348		1034.62	0.101283	0.0478503	0.0748396	0.0668311	0.0787693	0.0679491	0.0568074
1036.27	0.224167	0.108269	0.143604	0.135934	0.110263	0.0902959	0.100985		1036.27	0.104258	0.0435551	0.0728656	0.0716249	0.0789641	0.066535	0.056501
1037.93	0.26044	0.111443	0.164463	0.155053	0.122869	0.0911687	0.10657		1037.93	0.10506	0.0476846	0.0834506	0.0726161	0.0824905	0.0644979	0.0611631
1039.58	0.281684	0.10445	0.157554	0.148552	0.149707	0.0916625	0.109395		1039.58	0.109743	0.0420396	0.0828741	0.0766434	0.0876063	0.0623197	0.0663247
1041.23	0.301243	0.100639	0.190379	0.132845	0.17912	0.0850359	0.124181		1041.23	0.110463	0.0370397	0.0834804	0.0799855	0.0959031	0.062834	0.0684457
1042.88	0.293567	0.101909	0.210802	0.12956	0.190564	0.0736046	0.124744		1042.88	0.105359	0.0280317	0.0801583	0.0791162	0.0925366	0.0637966	0.0696597
1044.53	0.288315	0.0929239	0.203337	0.122194	0.178805	0.0653355	0.119928		1044.53	0.101943	0.0292688	0.0788822	0.0773301	0.0928412	0.0604546	0.0702984
1046.18	0.277696	0.0922808	0.180144	0.115242	0.171977	0.0683503	0.107498		1046.18	0.09722	0.0365756	0.0785022	0.075786	0.0903723	0.0597082	0.0697574
1047.84	0.260004	0.0996507	0.177451	0.135117	0.173093	0.0862743	0.109779		1047.84	0.0886731	0.041704	0.0853816	0.0738481	0.0965443	0.0631222	0.0707255
1049.48	0.255605	0.119993	0.159369	0.15462	0.170257	0.0965428	0.102394		1049.48	0.0844994	0.0483345	0.0835004	0.0704045	0.0926338	0.06539	0.0691836
1051.13	0.253336	0.130654	0.138414	0.153756	0.176579	0.109918	0.0993376		1051.13	0.0814925	0.0543454	0.0795347	0.0716661	0.0921163	0.0695648	0.065976
1052.78	0.244415	0.14954	0.157019	0.143489	0.17716	0.11151	0.0839087		1052.78	0.0806662	0.0612125	0.0757489	0.0747615	0.086659	0.0768105	0.0669675
1054.43	0.253148	0.149223	0.167632	0.13856	0.184701	0.118904	0.0877397		1054.43	0.0795934	0.0600227	0.0736487	0.083143	0.0904084	0.0852328	0.0661743
1056.08	0.25707	0.133571	0.179745	0.115557	0.18302	0.11962	0.089338		1056.08	0.0788195	0.0466591	0.0715562	0.0813569	0.0887093	0.083719	0.0675339
1057.72	0.259097	0.115907	0.185045	0.11316	0.182435	0.137252	0.0918551		1057.72	0.0761518	0.0381496	0.0732189	0.0833445	0.0866827	0.0827915	0.0657915
1059.37	0.247676	0.0904145	0.15623	0.109889	0.172049	0.146565	0.109034		1059.37	0.0756916	0.044252	0.0749557	0.0878746	0.0857282	0.0868481	0.061034
1061.02	0.255701	0.0936997	0.153743	0.113721	0.170209	0.16177	0.133014		1061.02	0.0751585	0.0595963	0.0733394	0.0892396	0.0853927	0.092461	0.0615714
1062.66	0.24565	0.0947064	0.154186	0.12432	0.146498	0.182633	0.133793		1062.66	0.0698632	0.060844	0.0707384	0.0865324	0.0792586	0.0996966	0.0576747
1064.31	0.224781	0.102642	0.1631	0.130692	0.126892	0.210768	0.144895		1064.31	0.068031	0.067049	0.0674521	0.0879662	0.0843163	0.108623	0.0555205
1065.95	0.209564	0.115051	0.173268	0.127702	0.105663	0.241413	0.133414		1065.95	0.0807792	0.0640777	0.0660757	0.082983	0.0886947	0.116986	0.0566876
1067.59	0.200491	0.120002	0.193559	0.130721	0.124073	0.263385	0.125117		1067.59	0.0980915	0.0647043	0.0761157	0.085516	0.0911161	0.118135	0.0579948
1069.24	0.190847	0.119097	0.199483	0.133506	0.134237	0.281633	0.117947		1069.24	0.106259	0.0663845	0.0773668	0.0883454	0.0855194	0.118866	0.0588678
1070.88	0.180825	0.120461	0.190105	0.128545	0.157373	0.286508	0.114933		1070.88	0.105274	0.0652455	0.0750089	0.0864048	0.0875336	0.123736	0.0611476
1072.52	0.176862	0.123713	0.194583	0.1287	0.164511	0.283015	0.10296		1072.52	0.0959576	0.0535531	0.0736946	0.0863958	0.0900944	0.127812	0.0632043
1074.16	0.187526	0.122417	0.186519	0.1383	0.174064	0.285861	0.113227		1074.16	0.0786037	0.0415556	0.0697313	0.0941697	0.0955248	0.130433	0.0643366
1075.8	0.187849	0.123401	0.180535	0.125858	0.174009	0.286545	0.115375		1075.8	0.0682737	0.0278136	0.0676681	0.0962917	0.0870939	0.130398	0.0625281
1077.45	0.179719	0.121342	0.173531	0.113772	0.180529	0.291564	0.120475		1077.45	0.0655454	0.0420292	0.0672249	0.104175	0.0780751	0.131286	0.0642679
1079.09	0.154299	0.122768	0.191024	0.112314	0.172851	0.293928	0.137739		1079.09	0.0618038	0.0289745	0.0754854	0.106292	0.0795491	0.13052	0.0652399
1080.72	0.150428	0.138728	0.185198	0.125631	0.185527	0.301041	0.149075		1080.72	0.0655608	0.0433036	0.0798024	0.105342	0.0906044	0.127937	0.0677297
1082.36	0.148924	0.133852	0.207435	0.140471	0.200212	0.299134	0.134351		1082.36	0.0636111	0.045084	0.0811436	0.109031	0.0959228	0.127399	0.070264
1084	0.140092	0.133334	0.217034	0.161754	0.209681	0.305457	0.141228		1084	0.0684795	0.0495297	0.0794095	0.115801	0.0940984	0.128173	0.0726247
1085.64	0.137817	0.137463	0.237256	0.181278	0.212058	0.314043	0.137727		1085.64	0.0704316	0.0506562	0.0764091	0.119688	0.0955622	0.131474	0.0714828
1087.28	0.148899	0.151943	0.253985	0.194035	0.218081	0.32115	0.14929		1087.28	0.0673993	0.0740905	0.0802852	0.121783	0.0909408	0.133545	0.0735094
1088.91	0.158185	0.161446	0.261999	0.194716	0.222389	0.326392	0.163121		1088.91	0.0654143	0.074734	0.0816478	0.125671	0.0868317	0.134516	0.0772334
1090.55	0.147468	0.181899	0.26449	0.188605	0.237517	0.323895	0.183943		1090.55	0.0642635	0.0745901	0.0884346	0.127894	0.0917505	0.133315	0.0799494
1092.19	0.12532	0.202076	0.292913	0.18683	0.244773	0.319359	0.210747		1092.19	0.0626522	0.0623367	0.0888455	0.123374	0.0872295	0.130531	0.080801
1093.82	0.120748	0.213467	0.302521	0.208204	0.255519	0.322598	0.224268		1093.82	0.0648429	0.05351	0.0949409	0.122116	0.0924594	0.130858	0.0796147
1095.46	0.111679	0.213954	0.320563	0.237721	0.285266	0.336909	0.218552		1095.46	0.0673538	0.0382957	0.0916951	0.123283	0.0955628	0.133631	0.0782453
1097.09	0.131379	0.203397	0.332381	0.252539	0.318648	0.347159	0.215683		1097.09	0.0696481	0.047579	0.0931043	0.12514	0.0929261	0.140256	0.0834362
1098.72	0.121066	0.201735	0.358666	0.263468	0.343963	0.354324	0.23534		1098.72	0.0746715	0.0549497	0.0969719	0.125847	0.101283	0.148579	0.0844753
1100.36	0.123974	0.219034	0.348137	0.300925	0.350903	0.361748	0.261236		1100.36	0.0778217	0.0699818	0.0925679	0.121558	0.105908	0.15789	0.0911516
1101.99	0.135753	0.244332	0.360174	0.322403	0.360431	0.361739	0.28142		1101.99	0.0776957	0.0796366	0.089276	0.120945	0.104301	0.160184	0.0895202
1103.62	0.142348	0.274439	0.356075	0.344107	0.36057	0.361654	0.304274		1103.62	0.0756522	0.0687059	0.0849121	0.122895	0.10178	0.15621	0.0938011
1105.25	0.148269	0.288843	0.372341	0.371267	0.379794	0.34903	0.318038		1105.25	0.0747223	0.0452811	0.0866497	0.128358	0.097828	0.148561	0.0941611
1106.88	0.153384	0.312389	0.406037	0.398602	0.388994	0.346181	0.346075		1106.88	0.0725458	0.0454113	0.0905191	0.133072	0.101516	0.140734	0.0955572
1108.52	0.173196	0.335489	0.44598	0.409416	0.413683	0.334439	0.378093		1108.52	0.0792947	0.0406032	0.0926657	0.133663	0.109051	0.134734	0.0940793
1110.15	0.203671	0.34733	0.483448	0.415685	0.443714	0.338157	0.410767		1110.15	0.0852679	0.042087	0.0915175	0.136791	0.117687	0.134243	0.097719
1111.78	0.212829	0.356331	0.512743	0.404479	0.463972	0.344261	0.441631		1111.78	0.0876799	0.0496164	0.0937635	0.136899	0.121418	0.139677	0.1045
1113.4	0.238643	0.372656	0.537659	0.40836	0.474574	0.341151	0.473968		1113.4	0.0890204	0.0454989	0.0974794	0.140455	0.118818	0.1433	0.108854
1115.03	0.24843	0.379081	0.552278	0.436755	0.491861	0.34595	0.484425		1115.03	0.093241	0.0588132	0.0982503	0.143124	0.118785	0.146054	0.111409
1116.66	0.272522	0.385299	0.556132	0.453816	0.493418	0.349503	0.493026		1116.66	0.100243	0.0650122	0.10101	0.145952	0.118214	0.144318	0.115621
1118.29	0.283265	0.376135	0.541745	0.462774	0.498479	0.348089	0.500509		1118.29	0.103902	0.0691242	0.0983403	0.149965	0.122055	0.143991	0.116598
1119.91	0.299019	0.374255	0.541641	0.4745	0.505119	0.333296	0.502021		1119.91	0.106648	0.0734569	0.103477	0.157206	0.122169	0.139916	0.118053
1121.54	0.294542	0.374676	0.529839	0.476588	0.499911	0.311498	0.50207		1121.54	0.112036	0.0656459	0.109324	0.161622	0.114145	0.136093	0.118591
1123.17	0.300685	0.378927	0.510505	0.464114	0.497464	0.29991	0.501088		1123.17	0.116712	0.0681054	0.114138	0.164812	0.112754	0.134479	0.123474
1124.79	0.310318	0.369711	0.4905	0.451668	0.488578	0.286872	0.499539		1124.79	0.115339	0.0671608	0.118814	0.165862	0.107778	0.133841	0.128641
1126.42	0.314721	0.364958	0.467664	0.438766	0.467116	0.280996	0.488452		1126.42	0.113972	0.0697062	0.111253	0.165563	0.113383	0.13611	0.134659
1128.04	0.303265	0.36642	0.460525	0.42246	0.442922	0.268364	0.487252		1128.04	0.11211	0.074594	0.115128	0.164455	0.116424	0.137522	0.136636
1129.67	0.29213	0.366328	0.459681	0.42418	0.436615	0.26755	0.488278		1129.67	0.115532	0.0783751	0.114179	0.163054	0.119169	0.138607	0.134758
1131.29	0.275057	0.370266	0.45894	0.421193	0.429216	0.262008	0.488425		1131.29	0.107873	0.0854678	0.114393	0.155403	0.117326	0.140703	0.132945
1132.91	0.272186	0.39203	0.464558	0.422415	0.425636	0.255149	0.486085		1132.91	0.108031	0.0719551	0.115879	0.155092	0.118359	0.14359	0.128259
1134.53	0.261278	0.411921	0.47215	0.440327	0.429644	0.24604	0.483365		1134.53	0.106973	0.0708861	0.112646	0.153135	0.121081	0.145984	0.119106
1136.16	0.24433	0.421318	0.458567	0.446463	0.416824	0.23495	0.491184		1136.16	0.106271	0.0618942	0.113813	0.153448	0.118082	0.14634	0.116302
1137.78	0.250202	0.415357	0.426862	0.461163	0.391156	0.235603	0.502051		1137.78	0.107138	0.0525241	0.109693	0.15526	0.114192	0.148702	0.113623
1139.4	0.256248	0.414822	0.408085	0.453547	0.377929	0.244004	0.510705		1139.4	0.10402	0.056807	0.109882	0.158563	0.110499	0.152466	0.110933
1141.02	0.247142	0.395369	0.389917	0.450044	0.359417	0.243955	0.518571		1141.02	0.103291	0.0587773	0.110393	0.158279	0.112437	0.154765	0.112351
1142.64	0.233727	0.37608	0.393529	0.437015	0.352363	0.250722	0.504808		1142.64	0.100973	0.0706612	0.111057	0.161541	0.108627	0.155515	0.117647
1144.26	0.214036	0.367644	0.397974	0.422581	0.364118	0.25805	0.50651		1144.26	0.0985039	0.084876	0.110817	0.15934	0.106478	0.156489	0.118277
1145.88	0.202957	0.366274	0.392391	0.409495	0.375463	0.262101	0.487457		1145.88	0.0949615	0.085855	0.110366	0.158228	0.105026	0.156855	0.122088
1147.49	0.212513	0.372768	0.398531	0.398912	0.349963	0.267243	0.484432		1147.49	0.0949495	0.0926393	0.106833	0.152681	0.103493	0.156075	0.117038
1149.11	0.19547	0.382306	0.395827	0.401612	0.344315	0.279295	0.474597		1149.11	0.0949492	0.0856011	0.107674	0.154046	0.105331	0.152016	0.109622
1150.73	0.186452	0.387497	0.40341	0.393686	0.326872	0.28476	0.470611		1150.73	0.0914834	0.0813306	0.102324	0.153596	0.104484	0.146218	0.101323
1152.34	0.188574	0.386213	0.394356	0.38257	0.306065	0.300671	0.455137		1152.34	0.0872709	0.0750138	0.100314	0.157739	0.106959	0.139763	0.101812
1153.96	0.181975	0.389673	0.403802	0.379708	0.302238	0.321863	0.447228		1153.96	0.0891798	0.0796854	0.0966065	0.158667	0.10819	0.130172	0.106747
1155.58	0.179764	0.391416	0.403073	0.369575	0.316049	0.332878	0.454954		1155.58	0.086979	0.0931085	0.0979831	0.159893	0.109697	0.123704	0.109521
1157.19	0.204495	0.395663	0.401363	0.365078	0.32705	0.349403	0.448402		1157.19	0.092968	0.0857095	0.0917734	0.162342	0.100528	0.120676	0.107828
1158.81	0.222127	0.40385	0.405308	0.362912	0.339633	0.367697	0.440657		1158.81	0.0952615	0.0986253	0.0916112	0.166404	0.0933083	0.117193	0.105719
1160.42	0.243908	0.400586	0.410765	0.371503	0.340782	0.377858	0.429972		1160.42	0.0976427	0.09401	0.0845719	0.164088	0.0920336	0.11717	0.0973756
1162.03	0.264302	0.393019	0.424004	0.382049	0.333182	0.398663	0.416837		1162.03	0.0948468	0.078425	0.080877	0.155927	0.0947394	0.115241	0.0935765
1163.65	0.265499	0.382128	0.421691	0.378128	0.315559	0.408223	0.418419		1163.65	0.0952584	0.0810603	0.0789403	0.148794	0.098793	0.116945	0.0889033
1165.26	0.243791	0.348002	0.416728	0.364153	0.302901	0.402835	0.395355		1165.26	0.0976132	0.0661077	0.0789627	0.141173	0.100925	0.1143	0.087077
1166.87	0.245291	0.311562	0.402441	0.342553	0.285827	0.395887	0.389081		1166.87	0.10192	0.0767814	0.0744644	0.126988	0.0975133	0.115214	0.08855
1168.48	0.22199	0.288354	0.36604	0.322698	0.286682	0.386266	0.376609		1168.48	0.10691	0.0778564	0.0740025	0.116509	0.0941597	0.111572	0.0932614
1170.09	0.203314	0.255403	0.338405	0.289026	0.291096	0.365446	0.364839		1170.09	0.106486	0.0668001	0.0759197	0.109968	0.0960742	0.104555	0.0906183
1171.7	0.191743	0.219622	0.312565	0.267239	0.288312	0.347088	0.33461		1171.7	0.106065	0.0622864	0.0702275	0.10731	0.0993551	0.0987918	0.0836297
1173.31	0.187997	0.181961	0.311872	0.252929	0.27113	0.330493	0.301978		1173.31	0.0975436	0.0661271	0.0691221	0.103417	0.0957265	0.0923125	0.0795455
1174.92	0.176883	0.154461	0.299858	0.241853	0.26293	0.296	0.267689		1174.92	0.0838103	0.0573295	0.0699159	0.0995276	0.0941378	0.0826592	0.0733484
1176.53	0.170351	0.133495	0.285107	0.238384	0.233782	0.275012	0.238328		1176.53	0.0768781	0.0464585	0.0710966	0.0995205	0.0880703	0.0791957	0.0705237
1178.14	0.151151	0.10789	0.267257	0.238134	0.20717	0.236498	0.202309		1178.14	0.0769901	0.0477274	0.0748683	0.0999086	0.0826804	0.0755699	0.0704726
1179.75	0.138309	0.0837978	0.239035	0.24318	0.182249	0.19296	0.160694		1179.75	0.0752562	0.0465788	0.0812885	0.0986646	0.0828527	0.0748765	0.0700061
1181.36	0.133375	0.0757917	0.20148	0.24812	0.171848	0.164087	0.131698		1181.36	0.0777566	0.0365411	0.080482	0.0979801	0.0912432	0.0741548	0.0713211
1182.96	0.113113	0.0803782	0.18065	0.23827	0.161041	0.138358	0.112853		1182.96	0.0817757	0.044285	0.0700844	0.0947888	0.0927511	0.0701601	0.0705786
1184.57	0.0974885	0.0774497	0.171421	0.235471	0.149575	0.103562	0.109259		1184.57	0.0885956	0.0456975	0.0626919	0.0932555	0.0913279	0.0659852	0.0673889
1186.17	0.111628	0.0760209	0.191453	0.234836	0.134681	0.0877473	0.103199		1186.17	0.0885879	0.0499014	0.0703306	0.0888737	0.0823614	0.0621314	0.0621134
1187.78	0.131716	0.0929303	0.182806	0.228726	0.124123	0.0847172	0.106988		1187.78	0.0897514	0.0576195	0.080649	0.0881411	0.0796502	0.0593771	0.0559531
1189.38	0.135723	0.102902	0.184237	0.207847	0.105514	0.0803317	0.100839		1189.38	0.0905898	0.0366161	0.0833086	0.0870338	0.0761208	0.0536203	0.0566452
1190.99	0.141793	0.100292	0.176549	0.185834	0.103148	0.0875139	0.0763258		1190.99	0.086702	0.0310919	0.0839719	0.0817432	0.0690909	0.0503073	0.0586269
1192.59	0.148177	0.0899076	0.172377	0.163737	0.100165	0.100214	0.0725944		1192.59	0.0877911	0.043037	0.0872435	0.0766626	0.0700761	0.0496578	0.0596221
1194.2	0.157428	0.0882164	0.158468	0.141846	0.111139	0.0869269	0.0698665		1194.2	0.0866592	0.0403597	0.0874144	0.073999	0.0771623	0.0460841	0.0607591
1195.8	0.154822	0.0966336	0.168204	0.131574	0.103343	0.0852926	0.0804765		1195.8	0.0867123	0.0426885	0.0947778	0.0739959	0.0807625	0.0464076	0.0599356
1197.4	0.147234	0.0940917	0.180124	0.124352	0.100352	0.0787839	0.099748		1197.4	0.0791743	0.0430913	0.0884622	0.0827761	0.0778203	0.0464819	0.064247
1199	0.137382	0.092115	0.160585	0.113213	0.0906578	0.0803452	0.11288		1199	0.0774456	0.0445702	0.080333	0.0876955	0.0696155	0.0460829	0.0659832
1200.6	0.144307	0.094922	0.140362	0.104223	0.0679732	0.0781908	0.126564		1200.6	0.0773366	0.0516773	0.0735022	0.0911033	0.0634778	0.0520302	0.0651755
1202.2	0.135736	0.105377	0.131548	0.0949976	0.0611064	0.0812015	0.133442		1202.2	0.0719277	0.0614222	0.0701395	0.0941843	0.0595198	0.0593707	0.0667057
1203.8	0.110127	0.119918	0.120853	0.0861704	0.0720583	0.0836442	0.161244		1203.8	0.0704037	0.0568679	0.0746332	0.0945257	0.0637862	0.0600507	0.0726312
1205.4	0.122774	0.129063	0.139556	0.084924	0.0762244	0.0896101	0.171643		1205.4	0.0677725	0.0405722	0.0730752	0.0926367	0.0696478	0.0547675	0.0811011
1207	0.143768	0.142546	0.132824	0.0954407	0.100388	0.102412	0.187552		1207	0.0687137	0.0389079	0.0763134	0.0954648	0.0720935	0.0569476	0.0751296
1208.6	0.162492	0.168103	0.148362	0.100438	0.123156	0.103405	0.199423		1208.6	0.0746579	0.0435664	0.0793472	0.0978601	0.0689473	0.0580739	0.0762297
1210.2	0.181269	0.18486	0.161422	0.110438	0.137345	0.10602	0.193808		1210.2	0.0758664	0.0449514	0.0784252	0.101931	0.0642757	0.059207	0.0760041
1211.8	0.177051	0.196151	0.17237	0.112955	0.149746	0.122405	0.195884		1211.8	0.0817303	0.0515318	0.0799734	0.0996724	0.0692653	0.0607708	0.0769174
1213.39	0.176954	0.222335	0.169055	0.113246	0.156228	0.12167	0.207965		1213.39	0.0814919	0.0509598	0.0818846	0.0957796	0.0784427	0.0625141	0.0764515
1214.99	0.168624	0.246105	0.184788	0.125421	0.164228	0.1158	0.219262		1214.99	0.0798163	0.0491806	0.0826444	0.0919571	0.0812977	0.0619411	0.0805285
1216.59	0.161622	0.275238	0.208659	0.147312	0.18721	0.11727	0.25705		1216.59	0.081303	0.0626868	0.0868937	0.0902731	0.0808425	0.0639786	0.0851707
1218.18	0.151193	0.297103	0.214398	0.164841	0.203294	0.133225	0.283518		1218.18	0.0832799	0.0719498	0.0864773	0.0897863	0.0848476	0.0651851	0.0877348
1219.78	0.172414	0.330583	0.239581	0.185797	0.21217	0.152843	0.308639		1219.78	0.0874645	0.0717082	0.0854983	0.0888414	0.0917353	0.0648708	0.0861712
1221.37	0.199642	0.352366	0.248754	0.211495	0.230775	0.177538	0.321097		1221.37	0.0895728	0.0765962	0.0888791	0.0897258	0.0923013	0.0639854	0.0891182
1222.97	0.209272	0.365884	0.2536	0.2324	0.243986	0.197385	0.348179		1222.97	0.0908943	0.0887192	0.0925533	0.094189	0.093562	0.0616141	0.0981206
1224.56	0.230768	0.390152	0.247739	0.250635	0.256189	0.209058	0.371809		1224.56	0.0937144	0.0957326	0.0945642	0.096299	0.0937805	0.0615734	0.0991063
1226.15	0.251627	0.413081	0.254245	0.276542	0.273838	0.235381	0.401445		1226.15	0.094331	0.0858775	0.0950429	0.10137	0.095198	0.0605635	0.104349
1227.75	0.274573	0.451385	0.262274	0.286857	0.292126	0.249194	0.43276		1227.75	0.0941405	0.0732191	0.097025	0.102532	0.087887	0.0605103	0.107241
1229.34	0.280316	0.484184	0.268752	0.306854	0.309121	0.255972	0.447923		1229.34	0.0892524	0.0705376	0.0985014	0.10514	0.092074	0.0670554	0.108691
1230.93	0.275593	0.502969	0.301664	0.319021	0.322174	0.269417	0.466748		1230.93	0.0921138	0.0529006	0.094099	0.103148	0.0975921	0.0740583	0.110508
1232.52	0.277287	0.540462	0.327212	0.326331	0.321313	0.281221	0.48502		1232.52	0.092206	0.0419268	0.0949028	0.105023	0.101612	0.0796619	0.10956
1234.11	0.278217	0.563423	0.356053	0.343705	0.322089	0.293002	0.501145		1234.11	0.0928003	0.0401468	0.0934839	0.107972	0.102506	0.0821503	0.107298
1235.7	0.294494	0.586528	0.362683	0.34774	0.318262	0.308244	0.503149		1235.7	0.0970952	0.0482589	0.0991008	0.113892	0.107871	0.0827128	0.103981
1237.29	0.297754	0.589467	0.34082	0.337464	0.319956	0.32369	0.496206		1237.29	0.101856	0.0675208	0.104378	0.121069	0.114558	0.0854664	0.105226
1238.88	0.311582	0.603715	0.330145	0.336467	0.333689	0.327573	0.503985		1238.88	0.106366	0.0671843	0.10904	0.128191	0.113474	0.0888512	0.103249
1240.47	0.319203	0.623358	0.330096	0.342229	0.352599	0.341695	0.512557		1240.47	0.106356	0.0684883	0.111287	0.134254	0.11399	0.0918987	0.106942
1242.06	0.331588	0.623404	0.334976	0.357658	0.368016	0.354093	0.534129		1242.06	0.106729	0.0725764	0.113024	0.140632	0.117557	0.0933279	0.11572
1243.64	0.334905	0.642083	0.356862	0.37953	0.381073	0.362198	0.550247		1243.64	0.107337	0.0847356	0.11558	0.140048	0.123476	0.0950632	0.117147
1245.23	0.355454	0.654607	0.399654	0.41666	0.405163	0.386787	0.575397		1245.23	0.108615	0.0916469	0.115301	0.140404	0.125328	0.0979465	0.120634
1246.82	0.381232	0.68956	0.450267	0.449154	0.413966	0.409577	0.593179		1246.82	0.10891	0.108909	0.112713	0.13778	0.125844	0.100707	0.121217
1248.4	0.394287	0.715226	0.468088	0.476519	0.417315	0.429873	0.598205		1248.4	0.108189	0.11455	0.114616	0.135717	0.12437	0.101344	0.126891
1249.99	0.395868	0.72889	0.482899	0.490909	0.424556	0.454149	0.610753		1249.99	0.108295	0.13287	0.118135	0.134611	0.121246	0.102251	0.130958
1251.57	0.405813	0.750522	0.505781	0.498732	0.43998	0.473626	0.63348		1251.57	0.112865	0.128582	0.121056	0.13422	0.116133	0.104948	0.136873
1253.16	0.408546	0.762119	0.547489	0.5147	0.475663	0.488898	0.675799		1253.16	0.111332	0.126501	0.118859	0.134579	0.120952	0.109062	0.140796
1254.74	0.432295	0.771277	0.575271	0.545468	0.512775	0.504712	0.711669		1254.74	0.119221	0.126847	0.120848	0.13348	0.127974	0.113664	0.144433
1256.33	0.460345	0.776212	0.592376	0.568858	0.544622	0.535511	0.742352		1256.33	0.126987	0.121735	0.126497	0.134131	0.132265	0.116747	0.137457
1257.91	0.516794	0.787497	0.610512	0.600068	0.583049	0.555477	0.756974		1257.91	0.132743	0.107366	0.13027	0.139752	0.135984	0.117666	0.133273
1259.49	0.575144	0.810111	0.630304	0.61727	0.608495	0.56633	0.763515		1259.49	0.137413	0.105961	0.131491	0.143595	0.136476	0.116825	0.130341
1261.07	0.618439	0.817628	0.625967	0.62531	0.628892	0.57635	0.758937		1261.07	0.140316	0.103042	0.128719	0.148121	0.135316	0.11539	0.133304
1262.66	0.634229	0.819277	0.637479	0.619554	0.62997	0.588961	0.77427		1262.66	0.139101	0.110537	0.133066	0.151582	0.130917	0.115233	0.132474
1264.24	0.658529	0.819702	0.64751	0.614168	0.63721	0.608122	0.781583		1264.24	0.141756	0.115619	0.1313	0.155391	0.121463	0.117042	0.132779
1265.82	0.682819	0.829975	0.677864	0.627671	0.6604	0.633103	0.786521		1265.82	0.142268	0.124468	0.126236	0.155585	0.115751	0.121012	0.137252
1267.4	0.711507	0.824524	0.695395	0.641682	0.676632	0.658451	0.800094		1267.4	0.143224	0.135655	0.121285	0.159276	0.11059	0.126569	0.136979
1268.98	0.725306	0.823482	0.711528	0.662625	0.698339	0.684919	0.804075		1268.98	0.143589	0.138092	0.121479	0.160771	0.110583	0.132307	0.13644
1270.55	0.740827	0.835684	0.741639	0.684381	0.713241	0.708724	0.806758		1270.55	0.146964	0.116719	0.119152	0.163821	0.113224	0.130288	0.138977
1272.13	0.746948	0.847162	0.764537	0.700169	0.72131	0.7218	0.793269		1272.13	0.145685	0.0991068	0.115844	0.168158	0.115174	0.129818	0.132603
1273.71	0.75361	0.857663	0.787073	0.718781	0.726723	0.729025	0.786175		1273.71	0.142366	0.0930571	0.102161	0.169941	0.114739	0.125541	0.129944
1275.29	0.754513	0.85511	0.813105	0.728855	0.718985	0.73781	0.786601		1275.29	0.142213	0.106514	0.0940156	0.174617	0.116714	0.122807	0.126701
1276.87	0.763716	0.863479	0.820409	0.732229	0.71592	0.746917	0.782723		1276.87	0.141826	0.0943183	0.093444	0.179985	0.118136	0.122441	0.12621
1278.44	0.7872	0.858872	0.820092	0.730689	0.721736	0.752197	0.795285		1278.44	0.138663	0.0877316	0.0958943	0.179649	0.113914	0.123131	0.126499
1280.02	0.81034	0.848435	0.810559	0.732174	0.735256	0.751176	0.796664		1280.02	0.143688	0.0766045	0.0975846	0.176924	0.117593	0.124114	0.127641
1281.59	0.810554	0.825585	0.816017	0.715643	0.739825	0.751434	0.819077		1281.59	0.142759	0.0843898	0.0970488	0.168272	0.116271	0.126096	0.128888
1283.17	0.797992	0.803469	0.807662	0.69916	0.732592	0.741515	0.817261		1283.17	0.146139	0.0770343	0.101722	0.162416	0.116936	0.120313	0.130674
1284.74	0.779463	0.789877	0.79736	0.691897	0.736371	0.73149	0.810884		1284.74	0.143484	0.0749451	0.103029	0.155659	0.117152	0.116592	0.136731
1286.32	0.758814	0.781228	0.76612	0.68639	0.721161	0.714646	0.803856		1286.32	0.139984	0.0711988	0.10423	0.153901	0.11998	0.108673	0.135424
1287.89	0.727491	0.76174	0.74572	0.672359	0.698431	0.699612	0.798913		1287.89	0.140089	0.0683992	0.10628	0.14977	0.126124	0.105859	0.131359
1289.46	0.699585	0.749784	0.725592	0.657945	0.672023	0.681124	0.786581		1289.46	0.140476	0.061565	0.109233	0.147562	0.128802	0.101538	0.129647
1291.04	0.679009	0.731272	0.670712	0.626784	0.640987	0.649761	0.765349		1291.04	0.136407	0.0611019	0.116086	0.146176	0.125718	0.0995646	0.127434
1292.61	0.660254	0.709717	0.632965	0.601511	0.628751	0.624754	0.736021		1292.61	0.134642	0.0575839	0.10841	0.145819	0.119415	0.0957466	0.125698
1294.18	0.658067	0.667724	0.621262	0.56896	0.607254	0.594582	0.712965		1294.18	0.134517	0.0603171	0.0984593	0.143724	0.117012	0.0950555	0.124158
1295.75	0.644512	0.64344	0.610657	0.532571	0.596541	0.559747	0.687708		1295.75	0.130531	0.0525046	0.0884195	0.144017	0.112479	0.0905388	0.117729
1297.32	0.605262	0.621922	0.591384	0.49714	0.590608	0.525997	0.657857		1297.32	0.12447	0.0377461	0.0879535	0.138509	0.1066	0.0871254	0.111724
1298.89	0.574625	0.587872	0.585513	0.47993	0.597847	0.498116	0.627362		1298.89	0.121779	0.043095	0.0885898	0.137143	0.105224	0.0851572	0.104856
1300.46	0.544537	0.566675	0.583735	0.461252	0.600623	0.472995	0.614953		1300.46	0.120741	0.0495977	0.0860768	0.132357	0.101613	0.0850871	0.0993978
1302.03	0.507882	0.537013	0.570305	0.454862	0.570586	0.444041	0.60164		1302.03	0.117814	0.0613482	0.0814443	0.128256	0.0997762	0.0813193	0.0957091
1303.6	0.483994	0.525922	0.565587	0.443935	0.554793	0.416672	0.589341		1303.6	0.115764	0.0706501	0.0821363	0.122758	0.100186	0.0790441	0.0975467
1305.17	0.476369	0.516715	0.553226	0.441028	0.534142	0.380695	0.574471		1305.17	0.117022	0.0664516	0.0805655	0.119901	0.0997695	0.0742435	0.0984766
1306.73	0.481306	0.491466	0.543595	0.431687	0.51099	0.343217	0.566361		1306.73	0.116772	0.0702858	0.0783614	0.121654	0.102883	0.0723202	0.0985322
1308.3	0.468017	0.461046	0.530036	0.425105	0.490161	0.317089	0.545143		1308.3	0.116731	0.0661683	0.0780955	0.122873	0.106743	0.0743405	0.0993041
1309.87	0.461838	0.421717	0.501281	0.391201	0.472395	0.285202	0.524293		1309.87	0.114583	0.0534527	0.0884751	0.11987	0.109298	0.0758423	0.100002
1311.43	0.438253	0.383811	0.469872	0.359251	0.469691	0.260846	0.483986		1311.43	0.113409	0.0519579	0.0996587	0.11789	0.110419	0.0725157	0.101609
1313	0.413317	0.33663	0.44207	0.318559	0.458236	0.240085	0.451429		1313	0.114172	0.050104	0.0948293	0.11396	0.109326	0.0742179	0.0969826
1314.56	0.399704	0.313327	0.426232	0.283454	0.445128	0.217586	0.430398		1314.56	0.117723	0.0601274	0.0926547	0.112128	0.112091	0.0745486	0.0948706
1316.13	0.37351	0.310834	0.394429	0.250287	0.42501	0.192908	0.405125		1316.13	0.12541	0.044559	0.083369	0.106608	0.111858	0.0691067	0.0933043
1317.69	0.362735	0.297601	0.377094	0.230466	0.400877	0.17448	0.38051		1317.69	0.132116	0.0414257	0.0836603	0.108722	0.110005	0.0659936	0.0943115
1319.26	0.366785	0.295381	0.364798	0.225025	0.374346	0.157902	0.374731		1319.26	0.136635	0.0428344	0.0868573	0.105367	0.0992129	0.0630234	0.0938685
1320.82	0.367139	0.273289	0.337594	0.230856	0.340175	0.140804	0.368402		1320.82	0.137593	0.0452041	0.0799171	0.107024	0.0915803	0.0605817	0.0965599
1322.38	0.358251	0.264703	0.324949	0.229443	0.319911	0.135194	0.355822		1322.38	0.13148	0.0535246	0.0778013	0.102114	0.0863761	0.0571159	0.0963216
1323.94	0.348054	0.253043	0.312367	0.214236	0.302757	0.145755	0.336623		1323.94	0.121686	0.0541951	0.0820089	0.0998225	0.0902326	0.057118	0.0965393
1325.51	0.338554	0.230826	0.316889	0.202292	0.284344	0.136415	0.320492		1325.51	0.118363	0.052489	0.0845029	0.097829	0.0899783	0.0616396	0.0904895
1327.07	0.329921	0.235635	0.321995	0.200006	0.265978	0.13461	0.305663		1327.07	0.116517	0.0521358	0.0876231	0.094548	0.0940666	0.0662022	0.0883298
1328.63	0.339876	0.239053	0.341077	0.187967	0.262348	0.131765	0.296063		1328.63	0.116242	0.0645069	0.0855437	0.0906589	0.093942	0.0762063	0.0877116
1330.19	0.355782	0.238038	0.356361	0.180172	0.250573	0.128322	0.304782		1330.19	0.117598	0.0613214	0.0863313	0.089746	0.0964701	0.074038	0.0875039
1331.75	0.354621	0.245074	0.359514	0.18894	0.251325	0.127994	0.301757		1331.75	0.118055	0.0707433	0.0862802	0.0895539	0.0928365	0.0710193	0.0888209
1333.31	0.343095	0.256552	0.374458	0.208538	0.25762	0.124533	0.316542		1333.31	0.113858	0.053503	0.08983	0.0924996	0.089883	0.0669328	0.0915272
1334.87	0.325794	0.267403	0.367701	0.217693	0.27283	0.131832	0.331527		1334.87	0.116436	0.053766	0.0922168	0.0888353	0.0902915	0.0625791	0.0911354
1336.42	0.310014	0.271458	0.348328	0.226876	0.289494	0.151143	0.340116		1336.42	0.117346	0.0488978	0.0856636	0.0943695	0.0951914	0.0587701	0.0885938
1337.98	0.298602	0.284355	0.337491	0.219365	0.303723	0.169464	0.345352		1337.98	0.114227	0.0663397	0.0786194	0.0933987	0.0926585	0.0587184	0.0933306
1339.54	0.299128	0.288324	0.339361	0.219751	0.317876	0.179132	0.351361		1339.54	0.11547	0.0737829	0.0798411	0.0954051	0.0937703	0.0608161	0.0944248
1341.1	0.296226	0.288367	0.347234	0.221595	0.329331	0.178997	0.365626		1341.1	0.117862	0.0756042	0.0798463	0.0902316	0.0970523	0.0640094	0.0926749
1342.65	0.308045	0.293921	0.359839	0.217578	0.332848	0.190978	0.372969		1342.65	0.119933	0.0552835	0.0855985	0.0953014	0.101675	0.0695289	0.0922797
1344.21	0.308834	0.285756	0.374938	0.224046	0.32566	0.194695	0.385094		1344.21	0.118765	0.0656607	0.0879705	0.0989412	0.0956754	0.0745822	0.0903515
1345.76	0.3086	0.291843	0.377075	0.23964	0.312505	0.191975	0.395522		1345.76	0.113873	0.0357072	0.0855298	0.105731	0.0913574	0.0753973	0.0937737
1347.32	0.303839	0.298448	0.379934	0.248601	0.30478	0.180314	0.402858		1347.32	0.117105	0.0381717	0.0816643	0.108192	0.0892325	0.0752827	0.0911908
1348.87	0.314447	0.286355	0.370672	0.251997	0.308635	0.166878	0.419088		1348.87	0.119364	0.0355592	0.0782561	0.113187	0.0914308	0.0687276	0.0882944
1350.43	0.338591	0.287365	0.34978	0.252645	0.317349	0.170395	0.411949		1350.43	0.122905	0.0426359	0.0795862	0.107452	0.0986217	0.0690065	0.0871055
1351.98	0.379682	0.294752	0.34705	0.260507	0.329939	0.163485	0.402993		1351.98	0.127545	0.0443748	0.0866248	0.104049	0.107259	0.0691678	0.0825512
1353.53	0.400724	0.295797	0.340914	0.257925	0.332728	0.171559	0.39837		1353.53	0.133072	0.0444597	0.0886598	0.0982262	0.113035	0.0719531	0.0774529
1355.08	0.417162	0.288866	0.336398	0.260919	0.316032	0.183676	0.398046		1355.08	0.13459	0.041068	0.0880091	0.0955628	0.105832	0.0709728	0.0758009
1356.63	0.42562	0.279466	0.333001	0.257333	0.30223	0.193623	0.377282		1356.63	0.133163	0.0380258	0.0842163	0.0922234	0.0958115	0.0708295	0.0760174
1358.19	0.436829	0.261448	0.329027	0.251857	0.287047	0.195777	0.36314		1358.19	0.132164	0.0272588	0.0792098	0.0937341	0.0945752	0.065968	0.0776142
1359.74	0.443087	0.237472	0.315289	0.247508	0.26882	0.194654	0.348183		1359.74	0.126646	0.0321304	0.0817707	0.092083	0.0939994	0.062731	0.0786036
1361.29	0.435118	0.218262	0.314867	0.245164	0.266432	0.190037	0.321801		1361.29	0.123671	0.0405585	0.0844785	0.0994177	0.0964271	0.0608628	0.075847
1362.84	0.424656	0.203117	0.317814	0.235308	0.255343	0.192379	0.294621		1362.84	0.120139	0.0604606	0.0836633	0.0984421	0.0999147	0.0635524	0.0785241
1364.39	0.431408	0.195603	0.319377	0.230591	0.258275	0.187533	0.265464		1364.39	0.122053	0.0440182	0.0882247	0.0942909	0.0985645	0.0693682	0.0774626
1365.94	0.410302	0.197046	0.297454	0.2069	0.243846	0.18171	0.25085		1365.94	0.121029	0.0442061	0.0853268	0.0890572	0.0960599	0.0758117	0.0754268
1367.48	0.390979	0.187221	0.275149	0.19875	0.237357	0.162548	0.217305		1367.48	0.119875	0.0470949	0.0928465	0.0912603	0.086503	0.0750887	0.0702147
1369.03	0.35187	0.169191	0.239311	0.194849	0.226128	0.162885	0.188305		1369.03	0.120415	0.0421147	0.092221	0.0898514	0.0810626	0.0770959	0.0666613
1370.58	0.363804	0.141285	0.229264	0.203327	0.19808	0.163411	0.158814		1370.58	0.123767	0.0464471	0.0911503	0.0965636	0.0862678	0.0706437	0.0664108
1372.13	0.361106	0.111618	0.205381	0.204179	0.175348	0.169301	0.143514		1372.13	0.12875	0.050188	0.0924847	0.100067	0.0993949	0.068727	0.065986
1373.67	0.357485	0.0995073	0.196703	0.195292	0.153335	0.186438	0.146732		1373.67	0.130373	0.058014	0.0998812	0.100892	0.107944	0.0669962	0.0657696
1375.22	0.356903	0.0930344	0.215909	0.1931	0.141973	0.204141	0.145129		1375.22	0.132908	0.0505374	0.0999021	0.101389	0.10832	0.071088	0.0683703
1376.76	0.34969	0.103346	0.224919	0.178193	0.153231	0.207672	0.150718		1376.76	0.136733	0.0542639	0.0942321	0.103948	0.115435	0.076096	0.0726755
1378.31	0.361317	0.10882	0.219871	0.163862	0.155997	0.210242	0.143736		1378.31	0.137133	0.0489057	0.0903172	0.0988462	0.117182	0.0804948	0.0762415
1379.85	0.361796	0.121935	0.213564	0.161419	0.164627	0.212129	0.144412		1379.85	0.137981	0.0477753	0.0882192	0.0994506	0.109627	0.0819215	0.0773494
1381.4	0.351808	0.122486	0.212874	0.162661	0.15545	0.219584	0.118479		1381.4	0.1336	0.0439475	0.0875966	0.0961002	0.108147	0.0805666	0.0695616
1382.94	0.347918	0.120832	0.209516	0.164707	0.157722	0.223316	0.0918458		1382.94	0.133737	0.0537083	0.0850207	0.0941563	0.112406	0.0826799	0.0671953
1384.48	0.341885	0.123996	0.193694	0.159927	0.145175	0.226039	0.0949195		1384.48	0.129887	0.0507951	0.0849413	0.0939856	0.114315	0.0830878	0.0616185
1386.03	0.352536	0.118447	0.176878	0.15987	0.142504	0.221955	0.090039		1386.03	0.127266	0.0378334	0.0932153	0.0931424	0.110156	0.0830452	0.0620739
1387.57	0.341099	0.120984	0.169395	0.150324	0.151498	0.220962	0.0936494		1387.57	0.124686	0.0341272	0.0946257	0.0898811	0.111638	0.0838923	0.0637728
1389.11	0.340051	0.122154	0.177175	0.153365	0.155849	0.22962	0.0974853		1389.11	0.121503	0.0295493	0.0922423	0.0903529	0.116094	0.0823782	0.0668166
1390.65	0.3287	0.119126	0.197253	0.15653	0.168913	0.229885	0.102694		1390.65	0.11934	0.040546	0.0928831	0.0905203	0.116257	0.0809684	0.0671519
1392.19	0.317386	0.126569	0.20918	0.155048	0.165229	0.234859	0.0990978		1392.19	0.119719	0.0432608	0.0920143	0.0895283	0.107731	0.0758315	0.0690608
1393.73	0.316284	0.130738	0.240566	0.163775	0.154621	0.235062	0.0996827		1393.73	0.120571	0.0351562	0.0957059	0.0847263	0.0992157	0.0745115	0.0737161
1395.27	0.307197	0.144098	0.258491	0.170083	0.147567	0.231227	0.103435		1395.27	0.121514	0.0395869	0.0923069	0.0853127	0.101065	0.0713326	0.0755128
1396.81	0.303311	0.154386	0.255285	0.171202	0.151128	0.223031	0.0919031		1396.81	0.120294	0.0442235	0.0900138	0.0863667	0.104456	0.0718965	0.0756368
1398.35	0.30457	0.160081	0.249574	0.173538	0.169696	0.218761	0.102053		1398.35	0.122162	0.0621421	0.0821469	0.085379	0.105706	0.0753347	0.0804918
1399.89	0.298089	0.162055	0.231543	0.17986	0.177822	0.21759	0.108744		1399.89	0.125638	0.0433057	0.0803909	0.0821494	0.103792	0.0756677	0.0733312
1401.43	0.265233	0.159008	0.226574	0.177042	0.198593	0.221218	0.119795		1401.43	0.127262	0.0476272	0.0813697	0.0813122	0.106066	0.0769863	0.0713244
1402.96	0.240188	0.162659	0.219209	0.168255	0.208973	0.213256	0.137792		1402.96	0.12887	0.0571621	0.0832367	0.0832155	0.110701	0.0791624	0.0666406
1404.5	0.233617	0.152786	0.217258	0.164245	0.219547	0.207609	0.159655		1404.5	0.126333	0.0619773	0.0818129	0.0837011	0.112571	0.0798324	0.0680837
1406.03	0.232967	0.148631	0.219481	0.15163	0.216144	0.192044	0.177552		1406.03	0.121737	0.0561051	0.0869546	0.087962	0.108378	0.0751012	0.0706364
1407.57	0.248983	0.150206	0.207345	0.139046	0.208031	0.180228	0.188083		1407.57	0.116091	0.0424342	0.0920453	0.091694	0.109523	0.073421	0.0711058
1409.11	0.236256	0.146569	0.221197	0.138925	0.212182	0.168078	0.18927		1409.11	0.106338	0.062205	0.0872604	0.0945121	0.114207	0.0747488	0.0779961
1410.64	0.227776	0.147413	0.233235	0.146452	0.206002	0.165208	0.180392		1410.64	0.102308	0.091735	0.0909197	0.0954243	0.109903	0.0726085	0.0819049
1412.18	0.203869	0.159936	0.259659	0.166312	0.214449	0.157871	0.177973		1412.18	0.101011	0.106914	0.0897332	0.092982	0.0998043	0.0740052	0.0869917
1413.71	0.176019	0.155472	0.264621	0.18099	0.206635	0.148239	0.179038		1413.71	0.100512	0.083468	0.0894973	0.0962665	0.101442	0.0743133	0.0891238
1415.24	0.153494	0.161689	0.266489	0.188145	0.196201	0.149321	0.167897		1415.24	0.101362	0.0662041	0.0956379	0.095273	0.103491	0.0732269	0.086137
1416.77	0.168319	0.152015	0.289621	0.177476	0.194274	0.151036	0.167027		1416.77	0.0998838	0.0601319	0.10097	0.0983533	0.106751	0.077738	0.0865551
1418.31	0.182046	0.141221	0.286132	0.170721	0.183124	0.149922	0.17266		1418.31	0.103225	0.0479792	0.107728	0.095257	0.104662	0.0818545	0.0878655
1419.84	0.177157	0.13729	0.26817	0.179529	0.170781	0.158649	0.186025		1419.84	0.101338	0.0480712	0.108995	0.0949498	0.104769	0.0859406	0.0972134
1421.37	0.172483	0.141375	0.257649	0.184707	0.159288	0.174193	0.181781		1421.37	0.0986675	0.0626925	0.110355	0.099768	0.103047	0.0879997	0.0992838
1422.9	0.171794	0.141953	0.269944	0.205046	0.164188	0.198854	0.192302		1422.9	0.0970507	0.0725782	0.112317	0.104462	0.105396	0.0896455	0.104195
1424.43	0.15851	0.152398	0.273452	0.226472	0.17608	0.220477	0.200616		1424.43	0.0926695	0.0770811	0.117064	0.108795	0.103766	0.0907282	0.101726
1425.96	0.159455	0.162059	0.306809	0.237534	0.198316	0.242677	0.210459		1425.96	0.0909642	0.0754537	0.12002	0.115063	0.107362	0.0918198	0.100365
1427.49	0.155346	0.168524	0.328984	0.240507	0.22287	0.25385	0.207852		1427.49	0.0902722	0.0798797	0.119238	0.117927	0.107513	0.0895246	0.0960583
1429.02	0.170816	0.172692	0.357713	0.230085	0.222086	0.274192	0.215331		1429.02	0.0937802	0.0753354	0.12299	0.118027	0.114263	0.0922173	0.0937358
1430.55	0.194336	0.184656	0.395329	0.230211	0.218904	0.280819	0.234023		1430.55	0.0994296	0.0658369	0.12323	0.122286	0.110967	0.0973696	0.0926038
1432.08	0.203294	0.18747	0.385262	0.233573	0.223464	0.274352	0.246142		1432.08	0.102473	0.0520346	0.116236	0.125111	0.108225	0.0967586	0.0992818
1433.61	0.222777	0.195339	0.352549	0.242552	0.230455	0.279767	0.242946		1433.61	0.106988	0.0516428	0.118938	0.122453	0.105046	0.0982767	0.101164
1435.13	0.262533	0.191612	0.332804	0.228595	0.248626	0.277831	0.248274		1435.13	0.10404	0.0510924	0.117276	0.124675	0.106055	0.0988997	0.109252
1436.66	0.283269	0.180368	0.310779	0.211369	0.265434	0.274859	0.246343		1436.66	0.106506	0.0424171	0.122711	0.123704	0.108204	0.098673	0.10937
1438.18	0.277595	0.160452	0.291527	0.204924	0.277457	0.264143	0.249788		1438.18	0.112904	0.047467	0.119461	0.12321	0.110385	0.0965564	0.113361
1439.71	0.259635	0.141141	0.295014	0.190956	0.281894	0.253891	0.244662		1439.71	0.113757	0.0535753	0.112538	0.119531	0.11137	0.0961302	0.109562
1441.24	0.237278	0.124632	0.286028	0.191886	0.267037	0.253627	0.239496		1441.24	0.113381	0.0516236	0.106379	0.119527	0.108247	0.095077	0.104873
1442.76	0.227626	0.110354	0.270077	0.183661	0.242625	0.255089	0.233344		1442.76	0.109961	0.0509087	0.103504	0.113325	0.0998089	0.0954639	0.102866
1444.28	0.226107	0.110984	0.268008	0.183771	0.224402	0.248699	0.228625		1444.28	0.1137	0.0422215	0.0958222	0.112877	0.100454	0.0979159	0.09992
1445.81	0.227504	0.108794	0.239687	0.19892	0.21216	0.237432	0.196965		1445.81	0.115455	0.0388221	0.0877941	0.110916	0.0957283	0.0995129	0.10039
1447.33	0.221597	0.109412	0.21482	0.192883	0.192992	0.223802	0.181426		1447.33	0.11821	0.0476269	0.0893518	0.10864	0.0990853	0.0999096	0.101376
1448.85	0.21819	0.113001	0.214676	0.181354	0.173174	0.206187	0.180387		1448.85	0.119943	0.0507498	0.087011	0.106259	0.100377	0.101594	0.0989473
1450.38	0.20237	0.108583	0.2014	0.164866	0.16602	0.178582	0.179096		1450.38	0.122101	0.0519641	0.0840961	0.106752	0.0908181	0.0995559	0.0942181
1451.9	0.179485	0.103824	0.198275	0.147294	0.165222	0.155919	0.162119		1451.9	0.128187	0.0562001	0.0804108	0.103172	0.0850813	0.098376	0.0899623
1453.42	0.162911	0.0835875	0.196294	0.12448	0.173088	0.138361	0.141645		1453.42	0.126133	0.0590601	0.0811738	0.101712	0.0824268	0.10021	0.0829842
1454.94	0.165033	0.0737607	0.158613	0.105995	0.169319	0.129344	0.116137		1454.94	0.125124	0.0503862	0.079416	0.099871	0.0843365	0.0989458	0.0775036
1456.46	0.164991	0.0741021	0.144252	0.109096	0.163617	0.123335	0.0949714		1456.46	0.117297	0.0611273	0.075192	0.10017	0.0813412	0.0970176	0.0726843
1457.98	0.155395	0.0785851	0.138417	0.104958	0.153779	0.121724	0.0855677		1457.98	0.114432	0.0476516	0.0722832	0.100866	0.0813075	0.0998921	0.0689831
1459.5	0.140845	0.0892524	0.122034	0.122019	0.14074	0.116975	0.0847562		1459.5	0.112072	0.0408714	0.0667671	0.106205	0.0783328	0.10278	0.0666373
1461.02	0.120783	0.0886214	0.119798	0.119281	0.124224	0.116634	0.0903871		1461.02	0.109558	0.039468	0.0666559	0.111126	0.0859554	0.104254	0.0687744
1462.54	0.10773	0.101631	0.12237	0.110048	0.134654	0.114146	0.11393		1462.54	0.104597	0.0540723	0.0660731	0.112964	0.0866017	0.102624	0.0719651
1464.06	0.105348	0.0963831	0.102723	0.107954	0.159675	0.108453	0.0988169		1464.06	0.108448	0.0613942	0.0607495	0.116778	0.0961124	0.0988193	0.0773196
1465.57	0.108609	0.0866687	0.109629	0.11414	0.171492	0.0946408	0.0907157		1465.57	0.103424	0.052546	0.0618095	0.122478	0.100481	0.0932831	0.0772269
1467.09	0.104175	0.0796491	0.102714	0.115536	0.176235	0.0909439	0.0790492		1467.09	0.0971559	0.0537832	0.0674171	0.128621	0.106575	0.0864473	0.0752087
1468.61	0.110387	0.0857201	0.117868	0.130296	0.1734	0.0883062	0.0714864		1468.61	0.0937308	0.0520734	0.0748252	0.136846	0.105332	0.0824656	0.0670516
1470.12	0.101149	0.101633	0.13148	0.136193	0.15949	0.0795831	0.0732664		1470.12	0.0875206	0.060937	0.0769811	0.146383	0.0971886	0.0766541	0.064962
1471.64	0.0922676	0.108255	0.15298	0.135246	0.151407	0.0780109	0.0852032		1471.64	0.0845114	0.0557317	0.074582	0.152693	0.0966406	0.0726305	0.0591576
1473.15	0.0989848	0.112329	0.154342	0.135746	0.136987	0.0756446	0.100888		1473.15	0.0884607	0.0483577	0.0751689	0.154583	0.0886012	0.0687824	0.0641329
1474.67	0.101226	0.127432	0.150257	0.148083	0.133955	0.0782346	0.117685		1474.67	0.0913473	0.0398518	0.0731784	0.157325	0.0915554	0.0671653	0.0693062
1476.18	0.111529	0.133337	0.136276	0.153095	0.138427	0.0824369	0.12248		1476.18	0.0957464	0.0524829	0.0753918	0.15651	0.0923641	0.0673074	0.0678187
1477.7	0.144347	0.138882	0.137759	0.166628	0.146103	0.0782424	0.132982		1477.7	0.0969323	0.0573665	0.0785975	0.156624	0.0943161	0.0699932	0.0634732
1479.21	0.160778	0.142842	0.133546	0.185842	0.138491	0.0796154	0.145644		1479.21	0.0998479	0.0631664	0.0836703	0.156659	0.0945909	0.0721364	0.0643206
1480.72	0.177529	0.14238	0.134993	0.187948	0.128634	0.0849425	0.166063		1480.72	0.0981053	0.067518	0.0777591	0.154513	0.0952072	0.0745588	0.0699055
1482.23	0.179754	0.150898	0.121053	0.177686	0.126635	0.0869747	0.149106		1482.23	0.101326	0.0638771	0.074556	0.1544	0.0956885	0.0771152	0.0693168
1483.75	0.20099	0.16661	0.143902	0.184876	0.120835	0.089418	0.149649		1483.75	0.104887	0.0465199	0.0786769	0.154004	0.0979945	0.0807573	0.0707866
1485.26	0.22197	0.174168	0.143344	0.193131	0.117551	0.0951644	0.164617		1485.26	0.112755	0.0479752	0.0831797	0.155031	0.0932518	0.0881117	0.0755953
1486.77	0.238402	0.180376	0.171188	0.205471	0.123136	0.113331	0.173777		1486.77	0.1176	0.0684778	0.0930023	0.152607	0.0920281	0.0922512	0.0797257
1488.28	0.256481	0.192979	0.179754	0.215321	0.133413	0.119787	0.187624		1488.28	0.122096	0.0918551	0.0987964	0.152785	0.0896146	0.0961732	0.0812241
1489.79	0.269032	0.206336	0.191073	0.225469	0.150207	0.119598	0.200641		1489.79	0.128181	0.101684	0.105156	0.154165	0.0819146	0.102148	0.0863213
1491.3	0.280737	0.222896	0.20499	0.230014	0.154858	0.120445	0.234176		1491.3	0.134538	0.110437	0.111149	0.155164	0.0835483	0.109341	0.0896201
1492.81	0.273267	0.246821	0.17213	0.243754	0.160476	0.124168	0.252449		1492.81	0.135177	0.104979	0.114169	0.160278	0.0883142	0.114142	0.0917436
1494.32	0.281951	0.263331	0.151294	0.251597	0.160554	0.130974	0.274909		1494.32	0.139066	0.107662	0.117558	0.166706	0.0823688	0.117816	0.0914081
1495.82	0.295394	0.286552	0.166023	0.25822	0.160879	0.141515	0.302506		1495.82	0.13821	0.105127	0.117225	0.172979	0.0816565	0.122652	0.0958195
1497.33	0.300714	0.306258	0.194099	0.277412	0.172547	0.153574	0.329887		1497.33	0.13913	0.105263	0.110861	0.183457	0.0865088	0.128365	0.0977838
1498.84	0.311327	0.321765	0.225342	0.296699	0.175981	0.165208	0.360242		1498.84	0.146404	0.123371	0.106225	0.19023	0.0930222	0.130031	0.100054
1500.35	0.307685	0.349423	0.247352	0.305834	0.199027	0.16944	0.359534		1500.35	0.147555	0.135462	0.104598	0.196656	0.0994693	0.131791	0.103808
1501.85	0.313861	0.37574	0.265902	0.323688	0.222749	0.175428	0.351975		1501.85	0.14953	0.130149	0.105593	0.20059	0.101553	0.130696	0.106992
1503.36	0.318621	0.392734	0.278278	0.351404	0.234547	0.181186	0.360173		1503.36	0.150079	0.133209	0.111291	0.199595	0.112626	0.132912	0.111541
1504.86	0.323883	0.405375	0.307285	0.366152	0.26013	0.202638	0.389461		1504.86	0.148319	0.139036	0.116188	0.196992	0.123846	0.134368	0.116948
1506.37	0.345936	0.419361	0.313874	0.380552	0.2861	0.223147	0.425387		1506.37	0.147131	0.147906	0.117801	0.195227	0.131418	0.137142	0.118142
1507.87	0.357744	0.430265	0.335219	0.393113	0.311275	0.246696	0.464605		1507.87	0.148567	0.141539	0.11815	0.195207	0.132547	0.137819	0.115131
1509.38	0.359767	0.457063	0.381071	0.404369	0.344591	0.27336	0.514652		1509.38	0.153497	0.145648	0.116056	0.198871	0.136503	0.13964	0.113613
1510.88	0.355492	0.489266	0.399546	0.418392	0.384817	0.292553	0.535334		1510.88	0.155099	0.121282	0.114247	0.20203	0.139896	0.140262	0.110844
1512.38	0.348151	0.530763	0.393792	0.421258	0.414035	0.306533	0.560428		1512.38	0.155215	0.127182	0.117201	0.201714	0.142011	0.141831	0.114848
1513.88	0.348241	0.567546	0.408465	0.455107	0.4351	0.32027	0.578112		1513.88	0.153582	0.130203	0.118663	0.202941	0.148391	0.143055	0.124351
1515.39	0.357326	0.57966	0.431688	0.478991	0.466044	0.336662	0.601663		1515.39	0.148907	0.126104	0.123137	0.203085	0.153915	0.143826	0.132296
1516.89	0.357913	0.586182	0.461402	0.512893	0.473066	0.352314	0.642303		1516.89	0.143121	0.124689	0.120691	0.204693	0.158364	0.142923	0.139659
1518.39	0.37086	0.595453	0.485465	0.536236	0.488166	0.366831	0.690969		1518.39	0.14278	0.127697	0.118614	0.206173	0.158958	0.142726	0.146703
1519.89	0.392602	0.602171	0.512026	0.566473	0.510424	0.383981	0.72223		1519.89	0.145907	0.13057	0.121413	0.206246	0.151847	0.13957	0.146089
1521.39	0.4132	0.610683	0.53881	0.596078	0.538867	0.390864	0.733676		1521.39	0.149649	0.125603	0.121824	0.207316	0.150033	0.139988	0.147004
1522.89	0.429285	0.634754	0.572076	0.615763	0.566809	0.393454	0.757216		1522.89	0.153529	0.120203	0.122036	0.20696	0.148155	0.14134	0.146711
1524.39	0.453964	0.669078	0.592058	0.626957	0.579034	0.388921	0.770183		1524.39	0.152308	0.117114	0.119503	0.20598	0.14698	0.142822	0.141997
1525.89	0.465452	0.677464	0.58898	0.63197	0.574037	0.383317	0.77623		1525.89	0.154476	0.110225	0.125321	0.206859	0.147359	0.144748	0.14038
1527.38	0.483618	0.679807	0.582959	0.639082	0.571909	0.373373	0.769346		1527.38	0.159952	0.107134	0.126672	0.201949	0.148818	0.145063	0.142338
1528.88	0.51008	0.673418	0.601563	0.640673	0.569013	0.372449	0.7581		1528.88	0.166851	0.108386	0.129256	0.20022	0.149154	0.145459	0.139231
1530.38	0.50209	0.662184	0.597642	0.632979	0.551877	0.381153	0.749831		1530.38	0.171311	0.119797	0.131517	0.194677	0.144928	0.144301	0.13834
1531.88	0.498218	0.646805	0.6193	0.628397	0.537005	0.386332	0.72435		1531.88	0.17299	0.127363	0.124983	0.18951	0.142422	0.141319	0.138697
1533.37	0.502138	0.627927	0.622729	0.622645	0.531776	0.39551	0.705616		1533.37	0.17178	0.143254	0.1223	0.186133	0.136725	0.136769	0.138905
1534.87	0.484293	0.634352	0.62334	0.61839	0.519815	0.397223	0.699484		1534.87	0.169821	0.144089	0.117703	0.184658	0.135075	0.138023	0.135522
1536.36	0.488	0.654842	0.60196	0.614516	0.503685	0.395126	0.706634		1536.36	0.16806	0.132455	0.119328	0.186207	0.134052	0.134983	0.129647
1537.86	0.507147	0.67081	0.57603	0.611684	0.499784	0.405633	0.717034		1537.86	0.168026	0.126965	0.11802	0.18786	0.138402	0.135332	0.126311
1539.35	0.516276	0.667901	0.55901	0.610033	0.492423	0.421523	0.71597		1539.35	0.167366	0.127136	0.119681	0.184768	0.140512	0.138559	0.124827
1540.85	0.533941	0.660443	0.558475	0.609799	0.482	0.431818	0.712772		1540.85	0.1658	0.126097	0.12532	0.179331	0.136344	0.142745	0.126491
1542.34	0.558627	0.662293	0.586278	0.613978	0.485676	0.447087	0.706556		1542.34	0.160506	0.128252	0.129113	0.174676	0.138676	0.146006	0.126239
1543.83	0.559612	0.653015	0.614994	0.61942	0.479397	0.451795	0.703655		1543.83	0.157045	0.129313	0.133182	0.169654	0.135591	0.149647	0.126679
1545.33	0.569193	0.645277	0.618597	0.625511	0.471738	0.457174	0.685655		1545.33	0.159887	0.140571	0.13116	0.166958	0.133083	0.150147	0.127424
1546.82	0.588397	0.659094	0.619177	0.622549	0.470672	0.457853	0.691807		1546.82	0.165206	0.154084	0.131503	0.17019	0.129436	0.148822	0.133858
1548.31	0.621779	0.675477	0.608113	0.634816	0.46394	0.467909	0.705797		1548.31	0.171119	0.131491	0.138008	0.176702	0.125364	0.148727	0.139457
1549.8	0.650345	0.703014	0.625427	0.631897	0.468542	0.480356	0.707696		1549.8	0.178366	0.11745	0.138596	0.179749	0.121292	0.148805	0.143075
1551.29	0.67165	0.713367	0.627851	0.635009	0.476375	0.50342	0.717787		1551.29	0.181713	0.111641	0.135249	0.180219	0.125629	0.147535	0.136096
1552.78	0.667628	0.714543	0.636114	0.643001	0.47719	0.522615	0.729405		1552.78	0.185075	0.102015	0.131096	0.178993	0.124232	0.14658	0.12896
1554.27	0.680733	0.728391	0.638067	0.669804	0.474623	0.530569	0.731612		1554.27	0.181108	0.0964391	0.128851	0.178895	0.119546	0.14213	0.125033
1555.76	0.691244	0.752296	0.647372	0.688392	0.489057	0.532774	0.740139		1555.76	0.173978	0.0959914	0.127883	0.180912	0.119458	0.135587	0.124942
1557.25	0.686731	0.758635	0.669789	0.708907	0.491444	0.539707	0.735672		1557.25	0.170076	0.11179	0.126463	0.181176	0.116242	0.131178	0.126044
1558.74	0.705517	0.765441	0.680121	0.726601	0.499549	0.554521	0.736798		1558.74	0.170629	0.120159	0.126168	0.18393	0.118642	0.12874	0.128348
1560.23	0.734288	0.769361	0.681857	0.730266	0.507851	0.576161	0.741379		1560.23	0.17638	0.133007	0.129139	0.183393	0.122043	0.127704	0.131491
1561.71	0.756949	0.780633	0.674252	0.736012	0.522083	0.581474	0.752123		1561.71	0.180119	0.106718	0.133675	0.183891	0.123502	0.128666	0.132505
1563.2	0.78071	0.779661	0.643197	0.748411	0.513082	0.591423	0.739873		1563.2	0.186079	0.0909656	0.137057	0.184924	0.130137	0.132701	0.129774
1564.69	0.782694	0.781335	0.610314	0.745375	0.508764	0.599667	0.7306		1564.69	0.194966	0.088027	0.139055	0.184051	0.133715	0.134072	0.124148
1566.17	0.816546	0.77647	0.586175	0.747696	0.50917	0.600401	0.721626		1566.17	0.19851	0.0963941	0.14264	0.184947	0.131628	0.132124	0.123476
1567.66	0.823229	0.781182	0.579946	0.744497	0.506357	0.602799	0.720297		1567.66	0.198987	0.0902838	0.146151	0.186874	0.129037	0.129522	0.123618
1569.14	0.814964	0.786197	0.599264	0.742875	0.500891	0.605308	0.722684		1569.14	0.197579	0.0991958	0.144963	0.18814	0.127027	0.130906	0.119935
1570.63	0.781712	0.772655	0.614009	0.734504	0.49469	0.607101	0.715992		1570.63	0.19577	0.105334	0.144612	0.188487	0.126916	0.130795	0.111698
1572.11	0.770062	0.768709	0.605353	0.722261	0.492754	0.606709	0.713265		1572.11	0.19347	0.103686	0.141063	0.185518	0.1213	0.130196	0.110107
1573.6	0.757545	0.76903	0.570653	0.702817	0.489335	0.602983	0.707588		1573.6	0.195007	0.110851	0.134654	0.183618	0.111173	0.128153	0.111397
1575.08	0.760828	0.767515	0.531249	0.693572	0.475952	0.59388	0.681653		1575.08	0.187841	0.0915509	0.133587	0.17566	0.104504	0.130887	0.110862
1576.56	0.773331	0.760097	0.497409	0.692327	0.46535	0.5928	0.673731		1576.56	0.185186	0.0775359	0.132861	0.171399	0.106776	0.133276	0.109029
1578.05	0.792612	0.751888	0.487883	0.682965	0.45792	0.584811	0.668945		1578.05	0.18725	0.0819495	0.129202	0.163745	0.107816	0.135839	0.105718
1579.53	0.792946	0.750807	0.501502	0.691132	0.463902	0.579144	0.669552		1579.53	0.185217	0.0832297	0.119044	0.158739	0.10456	0.13098	0.108058
1581.01	0.792065	0.747241	0.535546	0.715577	0.45862	0.57852	0.666941		1581.01	0.184584	0.0827613	0.105339	0.157635	0.101309	0.124738	0.113411
1582.49	0.782049	0.738184	0.570435	0.72934	0.46515	0.585821	0.668868		1582.49	0.186398	0.0694895	0.0929813	0.157623	0.106656	0.123018	0.116269
1583.97	0.794114	0.743988	0.607039	0.745114	0.487427	0.585336	0.668327		1583.97	0.184895	0.0592403	0.0885588	0.159213	0.107418	0.120129	0.117514
1585.45	0.797723	0.747928	0.625058	0.755749	0.508725	0.591779	0.691987		1585.45	0.178241	0.0759434	0.0903014	0.161188	0.112749	0.115202	0.112736
1586.93	0.804897	0.763783	0.648187	0.761234	0.545594	0.607691	0.718132		1586.93	0.171384	0.0787235	0.102418	0.162798	0.111391	0.113901	0.115056
1588.41	0.817859	0.772807	0.671575	0.786091	0.57525	0.625678	0.742166		1588.41	0.167247	0.0732371	0.107125	0.168034	0.111401	0.111985	0.118937
1589.89	0.833399	0.786559	0.704225	0.805304	0.602181	0.636395	0.765518		1589.89	0.15668	0.0748059	0.116231	0.174024	0.11449	0.110856	0.121378
1591.37	0.834577	0.793672	0.74998	0.8369	0.635327	0.645354	0.7724		1591.37	0.144376	0.0639876	0.123731	0.182934	0.123006	0.110744	0.127775
1592.84	0.84548	0.797685	0.779218	0.872453	0.662766	0.657388	0.765832		1592.84	0.133967	0.0838873	0.131527	0.192565	0.128124	0.114353	0.13243
1594.32	0.852094	0.782349	0.797494	0.895453	0.681453	0.667552	0.760713		1594.32	0.136755	0.108705	0.142423	0.200455	0.13875	0.118349	0.137426
1595.8	0.86645	0.765515	0.798378	0.887498	0.699385	0.668012	0.758327		1595.8	0.135801	0.115935	0.151125	0.203592	0.143321	0.122039	0.14546
1597.27	0.860281	0.750714	0.767291	0.875428	0.708171	0.66443	0.765791		1597.27	0.139777	0.119951	0.155582	0.209619	0.143834	0.126947	0.150119
1598.75	0.828206	0.704268	0.73053	0.846795	0.691145	0.658513	0.75835		1598.75	0.14121	0.0995633	0.151886	0.210671	0.146892	0.128224	0.149555
1600.23	0.789864	0.649791	0.682857	0.807887	0.666437	0.649996	0.737127		1600.23	0.13838	0.0838383	0.149653	0.204418	0.144756	0.131862	0.152104
1601.7	0.757033	0.608546	0.633159	0.768084	0.626769	0.627546	0.700887		1601.7	0.134107	0.0762584	0.140769	0.195443	0.140167	0.134351	0.150173
1603.18	0.710635	0.562322	0.577948	0.727702	0.580789	0.590877	0.671685		1603.18	0.128517	0.0737499	0.128354	0.182546	0.138031	0.132055	0.145785
1604.65	0.654087	0.526684	0.519532	0.665229	0.54663	0.554743	0.632044		1604.65	0.119815	0.0830321	0.120542	0.165586	0.137363	0.127958	0.139369
1606.12	0.603646	0.491972	0.475529	0.60594	0.501547	0.510957	0.588683		1606.12	0.122951	0.0731292	0.115982	0.151565	0.137318	0.119606	0.133921
1607.6	0.554303	0.459076	0.419645	0.5309	0.466701	0.473328	0.540762		1607.6	0.12846	0.0779559	0.110672	0.135438	0.136997	0.110465	0.12757
1609.07	0.518916	0.425291	0.371593	0.46295	0.436878	0.434096	0.49323		1609.07	0.125261	0.0608031	0.108269	0.123324	0.125074	0.102135	0.121109
1610.54	0.474135	0.383659	0.325387	0.418283	0.398923	0.39942	0.441947		1610.54	0.11916	0.0673997	0.0966581	0.117474	0.10693	0.095505	0.111638
1612.01	0.432977	0.33608	0.286315	0.380294	0.354147	0.366788	0.398326		1612.01	0.112803	0.0703938	0.0866573	0.111958	0.0976853	0.0877897	0.110687
1613.49	0.408057	0.296995	0.265763	0.345796	0.324084	0.331899	0.353112		1613.49	0.106871	0.0627699	0.0820633	0.105245	0.0943453	0.0820122	0.108135
1614.96	0.380647	0.276912	0.232921	0.323457	0.29849	0.307093	0.32036		1614.96	0.0998147	0.0721952	0.0795133	0.0988568	0.0963255	0.078708	0.102771
1616.43	0.34856	0.257922	0.224675	0.300247	0.265875	0.282954	0.29942		1616.43	0.0973224	0.0763571	0.0735963	0.0923175	0.0896632	0.0797555	0.0999255
1617.9	0.327984	0.251406	0.219831	0.27487	0.242764	0.272257	0.283232		1617.9	0.0974223	0.0694024	0.0750773	0.0869258	0.0906978	0.078876	0.0969592
1619.37	0.319722	0.245749	0.209076	0.25569	0.207803	0.251594	0.254558		1619.37	0.0962984	0.0583552	0.0758093	0.0840247	0.0917833	0.0755729	0.0965338
1620.84	0.302387	0.23764	0.218438	0.234076	0.198767	0.235735	0.235504		1620.84	0.0913641	0.0605352	0.0798242	0.0845378	0.0909605	0.0761405	0.0949277
1622.3	0.28536	0.22259	0.208589	0.217212	0.194786	0.232016	0.229476		1622.3	0.0817096	0.0638468	0.0819305	0.0792295	0.0871047	0.0776527	0.0924491
1623.77	0.274017	0.198209	0.204365	0.206948	0.180258	0.224347	0.207431		1623.77	0.0798334	0.070267	0.0890434	0.0811784	0.086744	0.0807661	0.0854629
1625.24	0.266439	0.170996	0.209624	0.196689	0.172152	0.221977	0.193477		1625.24	0.0792849	0.0662656	0.091337	0.0823042	0.0851347	0.0758217	0.0819587
1626.71	0.262	0.157648	0.191923	0.180673	0.171463	0.206301	0.177865		1626.71	0.0777314	0.0670763	0.0957367	0.0795278	0.084069	0.0633891	0.0781616
1628.17	0.24945	0.144659	0.187117	0.170319	0.158409	0.194004	0.160976		1628.17	0.0741149	0.0621659	0.0911181	0.0756634	0.0752987	0.0560341	0.0687133
1629.64	0.248138	0.144753	0.201201	0.156089	0.134878	0.179091	0.160087		1629.64	0.0728758	0.0633527	0.0889272	0.0758786	0.0704685	0.0553825	0.0671096
1631.11	0.249116	0.151259	0.209439	0.142925	0.137593	0.157279	0.157365		1631.11	0.0692695	0.0534673	0.0829736	0.073741	0.0686183	0.0531852	0.06214
1632.57	0.238318	0.142122	0.217993	0.131176	0.142482	0.136607	0.152012		1632.57	0.0667851	0.0263274	0.0796482	0.073263	0.0694366	0.056207	0.0591946
1634.04	0.219765	0.129773	0.215002	0.127307	0.134749	0.122747	0.146932		1634.04	0.0655103	0.0295137	0.0788355	0.0697598	0.070076	0.0540298	0.0597528
1635.5	0.194176	0.119393	0.200343	0.121613	0.135551	0.12971	0.148871		1635.5	0.0667776	0.0415321	0.0788783	0.0732908	0.070867	0.0511692	0.0592724
1636.96	0.16723	0.111023	0.172765	0.123284	0.117959	0.131014	0.140649		1636.96	0.0673823	0.0346552	0.0744088	0.0799303	0.0676546	0.0472019	0.0620331
1638.43	0.145561	0.10449	0.180826	0.116746	0.12477	0.12972	0.122016		1638.43	0.0710888	0.0422405	0.0804017	0.0802471	0.0728623	0.0463402	0.0640797
1639.89	0.134504	0.105728	0.166662	0.112123	0.126401	0.123596	0.123858		1639.89	0.0692922	0.0343371	0.0852908	0.072531	0.0750994	0.0482646	0.0618276
1641.35	0.124102	0.110347	0.178326	0.109216	0.132243	0.119282	0.120023		1641.35	0.0710236	0.0330787	0.0902788	0.0657278	0.0860711	0.0492096	0.0636847
1642.82	0.150086	0.111774	0.200933	0.112085	0.138611	0.120434	0.131821		1642.82	0.0708243	0.0354872	0.0908483	0.0620926	0.0859956	0.0529076	0.0591433
1644.28	0.160497	0.125892	0.197453	0.115669	0.154308	0.113133	0.142791		1644.28	0.067707	0.0440118	0.0880128	0.0542804	0.0903283	0.0550983	0.0614591
1645.74	0.150557	0.126569	0.173357	0.0972297	0.162906	0.115308	0.138319		1645.74	0.0657372	0.0491442	0.0758676	0.0531035	0.0795142	0.0563182	0.0579363
1647.2	0.161035	0.12482	0.176571	0.0940931	0.160453	0.110964	0.141376		1647.2	0.0652939	0.0579417	0.0764317	0.0511898	0.0755699	0.0456934	0.0570066
1648.66	0.140561	0.125998	0.155019	0.0864005	0.159277	0.113666	0.126889		1648.66	0.058239	0.0757967	0.0783074	0.0527603	0.072725	0.0421876	0.053317
1650.12	0.130987	0.124137	0.172215	0.0898879	0.165493	0.112754	0.11729		1650.12	0.0537357	0.0784534	0.0793884	0.0554025	0.0716992	0.0436756	0.057343
1651.58	0.123442	0.100539	0.17175	0.0946439	0.150996	0.114488	0.108775		1651.58	0.0559389	0.0673272	0.0800953	0.0541835	0.0687767	0.0458772	0.0577678
1653.04	0.132061	0.0895104	0.179446	0.101234	0.150447	0.107091	0.110533		1653.04	0.0605356	0.0377212	0.0760046	0.0567733	0.0703707	0.0450022	0.0574615
1654.5	0.14252	0.0861041	0.179271	0.106519	0.148328	0.104038	0.125283		1654.5	0.0636522	0.0344485	0.0747337	0.0534474	0.0738732	0.0412929	0.0598109
1655.96	0.131926	0.0955874	0.182028	0.10375	0.161438	0.108429	0.126673		1655.96	0.0637617	0.0397145	0.0741108	0.0564808	0.0779696	0.0384188	0.0562539
1657.41	0.136628	0.106277	0.182896	0.0925904	0.154192	0.107638	0.135363		1657.41	0.0610783	0.0357435	0.0752815	0.0540912	0.0747012	0.036947	0.0535707
1658.87	0.123696	0.124034	0.200593	0.0812936	0.153703	0.110183	0.119724		1658.87	0.0571746	0.0481445	0.0692463	0.0513881	0.071524	0.0359461	0.0511132
1660.33	0.131229	0.125446	0.211124	0.0806886	0.15423	0.108801	0.103602		1660.33	0.0576693	0.0387085	0.07149	0.0526952	0.0679282	0.0382728	0.0475788
1661.78	0.141055	0.140947	0.220429	0.0933619	0.138784	0.119732	0.0977962		1661.78	0.060165	0.0274345	0.0724513	0.0532969	0.0706104	0.0392473	0.052813
1663.24	0.13493	0.138253	0.189658	0.0918809	0.142098	0.135326	0.0996381		1663.24	0.0627954	0.0380084	0.072529	0.0535639	0.0722796	0.0463899	0.058752
1664.7	0.158527	0.138692	0.176657	0.109301	0.153378	0.14224	0.115425		1664.7	0.0657772	0.0473224	0.0714864	0.0546127	0.0747239	0.0451724	0.0609967
1666.15	0.160482	0.153767	0.151537	0.110994	0.166288	0.146041	0.119316		1666.15	0.0642936	0.0563934	0.073109	0.0478589	0.0727079	0.0447944	0.057478
1667.61	0.17568	0.181461	0.141723	0.115682	0.176264	0.155251	0.130914		1667.61	0.0635395	0.0656393	0.0743587	0.0499914	0.0725936	0.0427606	0.0577252
1669.06	0.178257	0.19976	0.149764	0.110292	0.174032	0.175877	0.137795		1669.06	0.0583266	0.0489195	0.0745687	0.0493815	0.0707767	0.0463874	0.0588564
1670.51	0.195691	0.218123	0.173201	0.111513	0.169342	0.186376	0.137954		1670.51	0.0558449	0.033222	0.0737205	0.0485122	0.0772918	0.0464259	0.0609571
1671.97	0.203083	0.230912	0.198138	0.113927	0.17374	0.200596	0.139324		1671.97	0.0568674	0.040436	0.0751996	0.0483346	0.0828343	0.0476199	0.0585834
1673.42	0.203607	0.237377	0.207593	0.119761	0.187875	0.21153	0.149188		1673.42	0.0622941	0.0520727	0.0688363	0.0524765	0.0836634	0.0480092	0.0575283
1674.87	0.206587	0.2301	0.204972	0.124608	0.195892	0.231241	0.174095		1674.87	0.0687969	0.0505147	0.0678272	0.0569582	0.07646	0.0467146	0.0626147
1676.32	0.216144	0.238486	0.213863	0.138975	0.20684	0.26107	0.199022		1676.32	0.0765252	0.0353883	0.0666307	0.0616482	0.0800498	0.0492768	0.0669337
1677.78	0.222361	0.243022	0.2225	0.155962	0.230173	0.274274	0.206474		1677.78	0.0796762	0.0380235	0.0650137	0.0612542	0.0835193	0.0515234	0.0655677
1679.23	0.232002	0.257838	0.238583	0.173128	0.230814	0.291726	0.210317		1679.23	0.081098	0.0465829	0.0698313	0.0643131	0.0833524	0.0555723	0.0642068
1680.68	0.240162	0.270397	0.264744	0.172093	0.243119	0.312736	0.212136		1680.68	0.0738331	0.0569674	0.0741106	0.0665674	0.0759881	0.0575443	0.0637666
1682.13	0.263627	0.288266	0.288655	0.189392	0.250991	0.338016	0.221178		1682.13	0.0719026	0.037308	0.0725962	0.0664713	0.0789819	0.0578498	0.0665005
1683.58	0.278362	0.294033	0.30884	0.195357	0.260911	0.345242	0.226594		1683.58	0.0745557	0.0328186	0.0706041	0.0621405	0.0780894	0.0592408	0.0674452
1685.03	0.289146	0.310811	0.32537	0.220344	0.275669	0.3543	0.237006		1685.03	0.0785073	0.0280507	0.0705727	0.0631989	0.0797968	0.0588659	0.0661775
1686.47	0.302435	0.318478	0.359809	0.23672	0.297102	0.362502	0.246771		1686.47	0.082969	0.030306	0.0815079	0.0685452	0.081861	0.0587889	0.066382
1687.92	0.315971	0.32448	0.39148	0.261403	0.325981	0.370563	0.261427		1687.92	0.0803638	0.0265026	0.08034	0.0757624	0.0849731	0.0583359	0.0657135
1689.37	0.314716	0.334729	0.404813	0.272531	0.352751	0.382397	0.268697		1689.37	0.0806015	0.0383552	0.0876621	0.0775787	0.0867512	0.0596402	0.0633156
1690.82	0.317609	0.338217	0.431351	0.283357	0.376197	0.382648	0.280722		1690.82	0.0837944	0.0367863	0.0989574	0.0803675	0.0958533	0.0614453	0.0629703
1692.26	0.317115	0.339309	0.435311	0.278538	0.397267	0.393726	0.294041		1692.26	0.088075	0.034067	0.0989392	0.0810848	0.102652	0.0644477	0.0640705
1693.71	0.324882	0.34605	0.441241	0.284426	0.406353	0.415644	0.306075		1693.71	0.0875832	0.032042	0.101332	0.0864032	0.0952475	0.0658724	0.0708811
1695.16	0.331757	0.355278	0.437733	0.299994	0.409048	0.436188	0.309931		1695.16	0.0906224	0.0393721	0.101194	0.0853152	0.0973047	0.0705617	0.0738531
1696.6	0.332733	0.363145	0.443511	0.335344	0.399451	0.451262	0.3173		1696.6	0.0964819	0.0620153	0.0998588	0.0885653	0.0988237	0.0732902	0.0775848
1698.05	0.333548	0.366286	0.453938	0.362095	0.397015	0.459544	0.31559		1698.05	0.0994531	0.0723461	0.097533	0.094738	0.0983767	0.0734508	0.0750548
1699.49	0.341881	0.38942	0.47869	0.39023	0.401806	0.476858	0.313999		1699.49	0.102488	0.0802922	0.107208	0.103923	0.104263	0.0729163	0.0790999
1700.94	0.341517	0.378694	0.498558	0.387636	0.416377	0.477886	0.325083		1700.94	0.105347	0.0647439	0.112131	0.108478	0.107973	0.0712877	0.0850292
1702.38	0.340571	0.376123	0.504778	0.390567	0.423577	0.478427	0.335128		1702.38	0.111482	0.0642316	0.117521	0.111498	0.115381	0.0737797	0.0872598
1703.82	0.339848	0.361818	0.511199	0.379193	0.438986	0.463649	0.336836		1703.82	0.116376	0.0597109	0.124371	0.11036	0.120659	0.074962	0.0861701
1705.27	0.335068	0.352871	0.526856	0.380046	0.460057	0.450491	0.345997		1705.27	0.120915	0.0623616	0.1324	0.115561	0.124962	0.0786377	0.0884364
1706.71	0.330875	0.346659	0.491619	0.370988	0.460943	0.439685	0.346502		1706.71	0.1172	0.0726756	0.133564	0.125031	0.126254	0.0814967	0.0883733
1708.15	0.311392	0.335584	0.459691	0.380785	0.438361	0.424925	0.328172		1708.15	0.108388	0.0838692	0.137453	0.137841	0.123794	0.0820239	0.0903654
1709.59	0.293257	0.340045	0.435965	0.376833	0.413552	0.413459	0.329843		1709.59	0.107748	0.100785	0.131211	0.139186	0.127788	0.0855687	0.0907594
1711.03	0.29153	0.334229	0.411659	0.361187	0.373732	0.401158	0.319768		1711.03	0.109403	0.107627	0.123435	0.131733	0.129064	0.0843203	0.0924383
1712.47	0.287116	0.310699	0.400746	0.332241	0.347812	0.388602	0.308336		1712.47	0.108381	0.098964	0.11893	0.116309	0.131158	0.0831684	0.0919623
1713.91	0.269005	0.284469	0.401411	0.313502	0.337516	0.376589	0.290123		1713.91	0.109913	0.0826201	0.114582	0.105044	0.123907	0.0794461	0.0906986
1715.35	0.239331	0.23582	0.388516	0.292101	0.31508	0.352247	0.2661		1715.35	0.108898	0.0473181	0.115413	0.0986827	0.122016	0.0743068	0.0858453
1716.79	0.213807	0.215993	0.364284	0.279743	0.310549	0.328205	0.246596		1716.79	0.102722	0.0495799	0.119127	0.0964596	0.120106	0.0714555	0.0811133
1718.23	0.184463	0.192237	0.335162	0.267473	0.308736	0.303165	0.229202		1718.23	0.0972989	0.0360005	0.114424	0.0935718	0.113427	0.0678866	0.0784203
1719.67	0.163714	0.176788	0.295167	0.257495	0.297701	0.285604	0.21067		1719.67	0.0907817	0.0418606	0.112856	0.0944898	0.1089	0.0692294	0.0747756
1721.11	0.144012	0.176995	0.259813	0.238678	0.284757	0.265455	0.190557		1721.11	0.0849761	0.0480379	0.106185	0.0882511	0.102972	0.0661132	0.0747681
1722.55	0.134048	0.183129	0.258731	0.220768	0.267029	0.250692	0.188959		1722.55	0.0799371	0.0495004	0.103167	0.0807493	0.101396	0.0655118	0.0757955
1723.98	0.141709	0.171963	0.242759	0.195079	0.253809	0.232219	0.179467		1723.98	0.0733901	0.0435924	0.100505	0.0708701	0.0965532	0.0618313	0.0699689
1725.42	0.132623	0.139521	0.23833	0.182701	0.228876	0.210721	0.159346		1725.42	0.0667975	0.0187671	0.0924997	0.0693851	0.0966214	0.0587082	0.0664788
1726.86	0.112863	0.120831	0.231419	0.167605	0.21294	0.188658	0.145772		1726.86	0.0580885	0.0318318	0.0847714	0.0657509	0.0950438	0.0562952	0.0614091
1728.29	0.105733	0.108647	0.218428	0.153251	0.187418	0.163014	0.142136		1728.29	0.0552727	0.0360832	0.0762298	0.0608144	0.0899767	0.0528633	0.0603798
1729.73	0.100991	0.0994214	0.218587	0.128249	0.168378	0.142227	0.134855		1729.73	0.0617353	0.0422369	0.0781932	0.0584108	0.0915557	0.0450288	0.0609431
1731.16	0.0979627	0.101229	0.197919	0.124254	0.161951	0.134045	0.132562		1731.16	0.076744	0.0462797	0.0756822	0.0584628	0.0852508	0.0443822	0.054331
1732.6	0.10375	0.0987659	0.188524	0.111421	0.161619	0.128837	0.124948		1732.6	0.0968614	0.0466788	0.0762895	0.0605812	0.0851125	0.0388498	0.0515168
1734.03	0.112654	0.10045	0.162791	0.102137	0.163239	0.119209	0.124068		1734.03	0.105889	0.0432683	0.0745727	0.0592935	0.0853149	0.0384071	0.045926
1735.46	0.121804	0.0951366	0.146445	0.103979	0.145418	0.111477	0.114662		1735.46	0.101322	0.0366407	0.0744044	0.0583434	0.0854686	0.0370328	0.0441732
1736.9	0.120735	0.0825324	0.153967	0.112892	0.135878	0.1064	0.106695		1736.9	0.0823899	0.0398732	0.0726075	0.0574496	0.0779728	0.0369534	0.0465735
1738.33	0.11178	0.0843494	0.149518	0.113499	0.128778	0.101471	0.0930285		1738.33	0.0635053	0.0316667	0.0742849	0.0549572	0.0783199	0.0328669	0.0453218
1739.76	0.108975	0.0938674	0.146316	0.107113	0.108348	0.0939253	0.104323		1739.76	0.0576814	0.0369965	0.0715695	0.055154	0.0737139	0.0367915	0.043368
1741.19	0.120901	0.110208	0.147932	0.0954348	0.0996734	0.0917354	0.107387		1741.19	0.0526676	0.0448597	0.0693211	0.0533044	0.0763787	0.0375281	0.0435783
1742.62	0.122438	0.118944	0.148002	0.0925491	0.103406	0.0881255	0.111678		1742.62	0.0513987	0.044231	0.0651241	0.0556326	0.0789538	0.0368572	0.0489703
1744.06	0.136098	0.120249	0.14453	0.0886724	0.122419	0.0793168	0.108417		1744.06	0.0478086	0.0348686	0.063183	0.0496348	0.0767019	0.0388522	0.0515795
1745.49	0.155659	0.11493	0.14599	0.092677	0.137598	0.066517	0.110893		1745.49	0.0537936	0.0302516	0.0619264	0.0500179	0.0704639	0.0383513	0.0536238
1746.92	0.165225	0.117633	0.145618	0.0926216	0.14441	0.0618609	0.0974861		1746.92	0.0586776	0.0236626	0.0637778	0.0465625	0.0681441	0.0370885	0.0491222
1748.35	0.157947	0.106398	0.146085	0.103707	0.123467	0.0679053	0.0888429		1748.35	0.061631	0.0383507	0.0671655	0.0453321	0.0701081	0.0418561	0.0533506
1749.78	0.150167	0.101467	0.159422	0.104766	0.131395	0.0762145	0.091735		1749.78	0.0593919	0.0414803	0.0684096	0.0474317	0.0694852	0.0383075	0.053798
1751.2	0.148086	0.0924561	0.168764	0.105278	0.125951	0.079845	0.102022		1751.2	0.0566828	0.0342708	0.0758125	0.0520781	0.0713171	0.0440585	0.0508807
1752.63	0.146686	0.0851847	0.163778	0.104649	0.107003	0.085765	0.110997		1752.63	0.0547057	0.0249575	0.0799722	0.052369	0.0777401	0.0477721	0.051049
1754.06	0.141294	0.0931355	0.169565	0.110801	0.10404	0.0952672	0.120958		1754.06	0.0585798	0.0322094	0.0757981	0.0520575	0.073927	0.0421926	0.0535404
1755.49	0.149001	0.108865	0.183745	0.120853	0.111294	0.102812	0.127966		1755.49	0.0589474	0.0348735	0.0759474	0.0484227	0.074603	0.0386268	0.0529556
1756.91	0.170602	0.121822	0.19258	0.130196	0.123029	0.0990095	0.12809		1756.91	0.0610971	0.0419197	0.0764849	0.044722	0.0811529	0.0392914	0.051975
1758.34	0.194738	0.134724	0.19953	0.131385	0.129808	0.100963	0.128279		1758.34	0.0660052	0.0468754	0.0771957	0.0450106	0.083822	0.0404588	0.0533397
1759.77	0.205965	0.151349	0.202237	0.138339	0.122341	0.106528	0.128859		1759.77	0.0649785	0.044334	0.087671	0.044802	0.08747	0.0401296	0.0546116
1761.19	0.204879	0.157258	0.202605	0.13404	0.143964	0.109208	0.137997		1761.19	0.0651453	0.0495043	0.0873766	0.0492668	0.0885087	0.0400781	0.0508161
1762.62	0.215366	0.163051	0.197548	0.127229	0.151574	0.103096	0.162966		1762.62	0.0655846	0.0490177	0.0801355	0.0537921	0.0871969	0.0366856	0.0475506
1764.04	0.219661	0.173982	0.208162	0.137828	0.146136	0.110053	0.179403		1764.04	0.0657169	0.0358992	0.069685	0.0522573	0.0763164	0.0392812	0.0510308
1765.47	0.216436	0.178274	0.196345	0.149994	0.138327	0.125808	0.185342		1765.47	0.063037	0.0399606	0.0662459	0.0588807	0.0775969	0.0418289	0.0579723
1766.89	0.218254	0.195976	0.186174	0.154701	0.143369	0.133548	0.187195		1766.89	0.0665056	0.0487029	0.0654152	0.0606511	0.0773228	0.0428934	0.0558718
1768.31	0.231968	0.206549	0.18646	0.172089	0.150262	0.139418	0.190378		1768.31	0.0661905	0.0410373	0.0668428	0.0642786	0.0724675	0.0448181	0.0578584
1769.74	0.25065	0.205343	0.196582	0.183299	0.156167	0.131891	0.181961		1769.74	0.068085	0.0321228	0.0679261	0.0595472	0.0711639	0.0462069	0.0542593
1771.16	0.254324	0.201119	0.190378	0.175071	0.162528	0.132357	0.170483		1771.16	0.0722592	0.030742	0.0658022	0.05934	0.0764874	0.0451381	0.0502369
1772.58	0.260178	0.199891	0.194707	0.170762	0.168481	0.137051	0.190262		1772.58	0.0721929	0.0409966	0.0640223	0.0606582	0.0747738	0.0432059	0.0506123
1774	0.263137	0.204089	0.212925	0.171006	0.174935	0.139131	0.200201		1774	0.071577	0.0382324	0.0745801	0.060519	0.0756714	0.0461713	0.0555567
1775.42	0.265726	0.200692	0.21295	0.166369	0.179549	0.143568	0.213448		1775.42	0.0729218	0.041268	0.0764338	0.0630266	0.070244	0.0376004	0.0601989
1776.85	0.271705	0.207242	0.225084	0.17462	0.184469	0.153289	0.211524		1776.85	0.0711815	0.0391044	0.0765172	0.0619371	0.0637218	0.0357351	0.0595801
1778.27	0.251059	0.207724	0.239832	0.180467	0.194667	0.1681	0.21473		1778.27	0.072831	0.0392511	0.0748869	0.0613205	0.0655085	0.0417832	0.0599942
1779.69	0.253795	0.230306	0.23757	0.169741	0.202284	0.175689	0.219048		1779.69	0.0724296	0.0282873	0.0704174	0.0597018	0.0674541	0.0411738	0.0588402
1781.11	0.258716	0.237789	0.267494	0.176818	0.200345	0.179914	0.228511		1781.11	0.0681882	0.0233154	0.0726117	0.0564798	0.0695215	0.0427545	0.0579297
1782.52	0.276545	0.246825	0.288982	0.189737	0.203469	0.18515	0.24822		1782.52	0.0645319	0.0431223	0.0747111	0.0583649	0.0796958	0.0418039	0.0623836
1783.94	0.289829	0.250884	0.30914	0.193162	0.198745	0.191247	0.26375		1783.94	0.0691255	0.0484104	0.0725951	0.0619922	0.082068	0.0451914	0.0653147
1785.36	0.301082	0.259638	0.297493	0.215512	0.209861	0.202125	0.27477		1785.36	0.0706854	0.0466287	0.0759279	0.0676803	0.0830397	0.0481547	0.0699203
1786.78	0.312827	0.265784	0.301227	0.23751	0.228921	0.201552	0.273553		1786.78	0.0720557	0.0344124	0.0691377	0.0700721	0.0858116	0.0410378	0.0687071
1788.2	0.326533	0.276723	0.291641	0.244039	0.24943	0.20647	0.255336		1788.2	0.0769793	0.0410059	0.0676454	0.0721846	0.0852563	0.0399129	0.0605141
1789.61	0.343796	0.288982	0.290397	0.248413	0.262685	0.210376	0.250711		1789.61	0.0781556	0.0489363	0.0619924	0.0715103	0.0851346	0.0402958	0.0609257
1791.03	0.349088	0.302478	0.297161	0.241868	0.261306	0.222783	0.257579		1791.03	0.0806738	0.0566188	0.0597706	0.0697901	0.0844572	0.0422253	0.0630528
1792.45	0.379224	0.300294	0.29823	0.232234	0.252224	0.238502	0.274217		1792.45	0.0813535	0.0620075	0.0590087	0.0703327	0.0824766	0.0429528	0.06448
1793.86	0.397942	0.309192	0.303438	0.237391	0.254548	0.24254	0.280332		1793.86	0.0832587	0.041535	0.0553989	0.0741638	0.086233	0.0451472	0.0624648
1795.28	0.397393	0.317024	0.314136	0.245783	0.25514	0.242431	0.302528		1795.28	0.0848847	0.0368134	0.0577827	0.0757544	0.0883347	0.0471646	0.0651937
1796.69	0.391244	0.324027	0.321222	0.246527	0.256584	0.247355	0.303705		1796.69	0.0873606	0.0447754	0.0610629	0.0738588	0.0876306	0.0479018	0.0726546
1798.1	0.394105	0.327826	0.331951	0.247651	0.267677	0.245123	0.295283		1798.1	0.0896856	0.0518077	0.0651148	0.0742715	0.0831476	0.0506034	0.0721128
1799.52	0.399201	0.340839	0.343069	0.25175	0.272687	0.248684	0.303408		1799.52	0.0892974	0.0571606	0.0651756	0.0753748	0.0861651	0.0494541	0.0746031
1800.93	0.382666	0.343245	0.357976	0.254467	0.261029	0.258214	0.321118		1800.93	0.0893636	0.0570769	0.0686345	0.078048	0.0809782	0.0484306	0.0706295
1802.34	0.384704	0.350646	0.357066	0.268985	0.259497	0.274774	0.337521		1802.34	0.0901239	0.0697655	0.072698	0.0846308	0.08263	0.0486515	0.0753071
1803.76	0.394595	0.353172	0.34207	0.273521	0.257878	0.284532	0.361415		1803.76	0.0926297	0.0648941	0.0705422	0.0847151	0.0816393	0.0506222	0.0759636
1805.17	0.417022	0.364965	0.322338	0.289645	0.265507	0.292334	0.374547		1805.17	0.0944606	0.0529506	0.0729923	0.0827434	0.0818892	0.0495581	0.0778926
1806.58	0.427313	0.36391	0.328622	0.305973	0.262715	0.293731	0.383423		1806.58	0.0988625	0.0420976	0.0754178	0.0812635	0.0878112	0.0496652	0.0835567
1807.99	0.426354	0.375101	0.344553	0.308157	0.285383	0.296861	0.384723		1807.99	0.10221	0.0305746	0.0726051	0.0798842	0.0947606	0.0505247	0.0823612
1809.4	0.444339	0.368812	0.366717	0.306815	0.302831	0.307732	0.378135		1809.4	0.104257	0.0354572	0.0755797	0.0807181	0.0974591	0.0536969	0.0824362
1810.81	0.45474	0.366328	0.3858	0.30584	0.314048	0.321981	0.369862		1810.81	0.106246	0.0485402	0.0799132	0.0825947	0.089471	0.0572246	0.0849437
1812.22	0.452489	0.374272	0.395264	0.309862	0.31527	0.33621	0.365161		1812.22	0.10562	0.0592432	0.0856994	0.0841969	0.0781987	0.0577033	0.0836747
1813.63	0.441346	0.3944	0.392851	0.322669	0.30708	0.345052	0.369572		1813.63	0.107764	0.0769702	0.0974079	0.0888832	0.0847748	0.0594561	0.0848062
1815.04	0.438784	0.420113	0.383347	0.346042	0.296577	0.341215	0.38821		1815.04	0.110907	0.0887473	0.100358	0.0910951	0.0901495	0.0618576	0.0829316
1816.45	0.480885	0.432976	0.38135	0.378602	0.299534	0.315521	0.425061		1816.45	0.125559	0.0721435	0.12311	0.105903	0.124491	0.069319	0.109099

## Sheet: Fig3_Score value_train
Train sample	Group	ID	Label_abbreviation	MeanScore
1	TRGT	Adv12	LUAD	0.995572
2	TRGT	Adv14	LUAD	0.999917
3	TRGT	Adv15	LUAD	0.999912
4	TRGT	Adv16	LUAD	0.999992
5	TRGT	Adv17	LUAD	0.999986
6	TRGT	Adv1	LUAD	0.998466
7	TRGT	Adv20	LUAD	0.996723
8	TRGT	Adv24	LUAD	0.999999
9	TRGT	Adv25	LUAD	1
10	TRGT	Adv31	LUAD	0.998157
11	TRGT	Adv34	LUAD	0.999969
12	TRGT	Adv44	LUAD	1
13	TRGT	Adv48	LUAD	0.999994
14	TRGT	Adv4	LUAD	0.999385
15	TRGT	Adv52	LUAD	0.999999
16	TRGT	Adv53	LUAD	1
17	TRGT	Adv54	LUAD	0.999999
18	TRGT	Adv56	LUAD	0.999997
19	TRGT	Adv60	LUAD	1
20	TRGT	Adv6	LUAD	0.999998
21	TRGT	Adv7	LUAD	0.9999
22	TRGT	1Bre12	BRCA	0.999683
23	TRGT	1Bre14	BRCA	0.999994
24	TRGT	1Bre15	BRCA	0.999434
25	TRGT	1Bre16	BRCA	0.999965
26	TRGT	1Bre19	BRCA	0.999808
27	TRGT	1Bre1	BRCA	0.999534
28	TRGT	1Bre20	BRCA	0.999988
29	TRGT	1Bre22	BRCA	0.999918
30	TRGT	1Bre28	BRCA	0.999941
31	TRGT	2Bre2	BRCA	0.999996
32	TRGT	2Bre4	BRCA	1
33	TRGT	2Bre6	BRCA	0.999978
34	TRGT	2Bre7	BRCA	0.999996
35	TRGT	2Bre10	BRCA	0.994667
36	TRGT	2Bre11	BRCA	0.999974
37	TRGT	2Bre12	BRCA	0.999985
38	TRGT	2Bre15	BRCA	0.999999
39	TRGT	2Bre18	BRCA	1
40	TRGT	2Bre28	BRCA	0.998794
41	TRGT	2Bre30	BRCA	0.99995
42	TRGT	1Col10	COAD	0.999995
43	TRGT	1Col13	COAD	0.998643
44	TRGT	1Col14	COAD	0.999983
45	TRGT	1Col15	COAD	0.990219
46	TRGT	1Col1	COAD	0.993491
47	TRGT	1Col20	COAD	0.989236
48	TRGT	1Col25	COAD	0.99997
49	TRGT	2Col4	COAD	0.999908
50	TRGT	2Col6	COAD	0.993619
51	TRGT	1Col3	COAD	0.955412
52	TRGT	2Col15	COAD	0.988384
53	TRGT	2Col16	COAD	0.989438
54	TRGT	2Col17	COAD	0.9772
55	TRGT	2Col18	COAD	0.964102
56	TRGT	1Col4	COAD	0.992514
57	TRGT	2Col23	COAD	0.999848
58	TRGT	2Col26	COAD	0.997686
59	TRGT	2Col28	COAD	0.991899
60	TRGT	2Col29	COAD	0.96018
61	TRGT	1Col5	COAD	0.987327
62	TRGT	1Col6	COAD	0.964096
63	TRGT	1Col7	COAD	0.991048
64	TRGT	Kug100	LUAD	0.985755
65	TRGT	Kug12	LUAD	0.999931
66	TRGT	Kug15	LUAD	0.999955
67	TRGT	Kug17	LUAD	0.992065
68	TRGT	Kug23	LUAD	0.99999
69	TRGT	Kug24	LUAD	0.999022
70	TRGT	Kug26	LUAD	0.999823
71	TRGT	Kug29	LUAD	0.999749
72	TRGT	Kug30	LUAD	0.954957
73	TRGT	Kug31	LUAD	0.984909
74	TRGT	Kug35	LUAD	0.963457
75	TRGT	Kug39	LUAD	0.997779
76	TRGT	Kug3	LUAD	0.974931
77	TRGT	Kug41	LUAD	0.998582
78	TRGT	Kug43	LUAD	0.990402
79	TRGT	Kug44	LUAD	0.999978
80	TRGT	Kug48	LUAD	0.947401
81	TRGT	Kug54	LUAD	0.974625
82	TRGT	Kug55	LUAD	0.977626
83	TRGT	Kug58	LUAD	0.999022
84	TRGT	Kug63	LUAD	0.99983
85	TRGT	Kug66	LUAD	0.997233
86	TRGT	Kug69	LUAD	0.999927
87	TRGT	Kug70	LUAD	0.991115
88	TRGT	Kug73	LUAD	0.96712
89	TRGT	Kug76	LUAD	0.992112
90	TRGT	Kug77	LUAD	0.97974
91	TRGT	Kug78	LUAD	0.965441
92	TRGT	Kug81	LUAD	0.980798
93	TRGT	Kug82	LUAD	0.995168
94	TRGT	Kug84	LUAD	0.99923
95	TRGT	Kug86	LUAD	0.992817
96	TRGT	Kug8	LUAD	0.999986
97	TRGT	Kug90	LUAD	0.949216
98	TRGT	Kug98	LUAD	0.976754
99	TRGT	Kug9	LUAD	0.999987
100	TRGT	1Liv12	LIHC	0.999998
101	TRGT	1Liv17	LIHC	0.999999
102	TRGT	1Liv20	LIHC	0.999974
103	TRGT	1Liv22	LIHC	0.999836
104	TRGT	1Liv23	LIHC	0.999784
105	TRGT	1Liv25	LIHC	0.999823
106	TRGT	1Liv30	LIHC	1
107	TRGT	2Liv4	LIHC	0.999959
108	TRGT	2Liv5	LIHC	0.999482
109	TRGT	2Liv8	LIHC	0.999995
110	TRGT	2Liv9	LIHC	0.971668
111	TRGT	2Liv11	LIHC	0.993167
112	TRGT	2Liv17	LIHC	0.999758
113	TRGT	2Liv18	LIHC	0.999619
114	TRGT	2Liv20	LIHC	0.953099
115	TRGT	2Liv25	LIHC	0.999726
116	TRGT	1Pan12	PAAD	0.999999
117	TRGT	1Pan18	PAAD	0.995049
118	TRGT	1Pan1	PAAD	0.914178
119	TRGT	1Pan25	PAAD	0.999496
120	TRGT	1Pan26	PAAD	0.988629
121	TRGT	1Pan27	PAAD	0.990034
122	TRGT	1Pan28	PAAD	0.999992
123	TRGT	1Pan2	PAAD	0.983999
124	TRGT	2Pan1	PAAD	0.999779
125	TRGT	2Pan2	PAAD	0.999491
126	TRGT	2Pan3	PAAD	0.985468
127	TRGT	1Pan3	PAAD	0.999556
128	TRGT	2Pan11	PAAD	0.997992
129	TRGT	2Pan14	PAAD	0.999983
130	TRGT	2Pan18	PAAD	0.986472
131	TRGT	1Pan4	PAAD	0.993432
132	TRGT	2Pan20	PAAD	0.981992
133	TRGT	2Pan23	PAAD	0.990137
134	TRGT	2Pan25	PAAD	0.999983
135	TRGT	1Pan7	PAAD	0.986715
136	TRGT	1Sto11	STAD	0.999906
137	TRGT	1Sto13	STAD	1
138	TRGT	1Sto18	STAD	0.989289
139	TRGT	1Sto20	STAD	0.998559
140	TRGT	1Sto21	STAD	0.999989
141	TRGT	1Sto23	STAD	1
142	TRGT	1Sto24	STAD	1
143	TRGT	1Sto26	STAD	0.999222
144	TRGT	1Sto28	STAD	0.999972
145	TRGT	1Sto30	STAD	0.998953
146	TRGT	1Sto3	STAD	0.999984
147	TRGT	2Sto1	STAD	0.999968
148	TRGT	3Col3	COAD	1
149	TRGT	2Sto4	STAD	0.999999
150	TRGT	3Col7	COAD	1
151	TRGT	3Col8	COAD	0.999996
152	TRGT	3Col9	COAD	0.999999
153	TRGT	2Sto9	STAD	0.999996
154	TRGT	3Col15	COAD	0.999993
155	TRGT	3Col16	COAD	0.999979
156	TRGT	3Col11	COAD	0.999999
157	TRGT	3Col18	COAD	0.999479
158	TRGT	3Bre6	BRCA	0.999866
159	TRGT	3Col27	COAD	0.999942
160	TRGT	3Col30	COAD	0.999981
161	TRGT	3Col24	COAD	1
162	TRGT	3Col25	COAD	1
163	TRGT	3Col26	COAD	0.999997
164	TRGT	3Col50	COAD	0.999999
165	TRGT	3Col48	COAD	0.999997
166	TRGT	3Col43	COAD	0.999997
167	TRGT	3Col33	COAD	0.999998
168	TRGT	3Col34	COAD	1
169	TRGT	3Bre11	BRCA	0.999981
170	TRGT	3Bre16	BRCA	0.999982
171	TRGT	3Bre20	BRCA	0.999977
172	TRGT	3Bre28	BRCA	1
173	TRGT	3Bre30	BRCA	0.999996
174	TRGT	3Bre13	BRCA	0.999926
175	TRGT	3Bre41	BRCA	0.999987
176	TRGT	3Bre44	BRCA	0.995698
177	TRGT	2Sto23	STAD	0.999904
178	TRGT	3Bre49	BRCA	0.999999
179	TRGT	2Sto27	STAD	0.999997
180	TRGT	2Sto28	STAD	0.999996
181	TRGT	2Sto44	STAD	0.999967
182	TRGT	2Sto45	STAD	0.994637
183	TRGT	2Sto50	STAD	0.999997
184	CNTL	1HC100	CNTL	0.0895558
185	CNTL	1HC109	CNTL	0.141049
186	CNTL	1HC10	CNTL	0.0597608
187	CNTL	1HC110	CNTL	0.0610643
188	CNTL	1HC112	CNTL	0.0431647
189	CNTL	1HC121	CNTL	0.0852239
190	CNTL	1HC122	CNTL	0.0864705
191	CNTL	1HC123	CNTL	0.120826
192	CNTL	1HC125	CNTL	0.0484678
193	CNTL	1HC126	CNTL	0.024389
194	CNTL	1HC136	CNTL	0.236297
195	CNTL	1HC13	CNTL	0.058279
196	CNTL	1HC140	CNTL	0.0874817
197	CNTL	1HC141	CNTL	0.106272
198	CNTL	1HC147	CNTL	0.11276
199	CNTL	1HC148	CNTL	0.0873181
200	CNTL	1HC15	CNTL	0.130233
201	CNTL	1HC16	CNTL	0.0513899
202	CNTL	1HC17	CNTL	0.236475
203	CNTL	1HC20	CNTL	0.195276
204	CNTL	1HC2	CNTL	0.0541977
205	CNTL	1HC53	CNTL	0.0796787
206	CNTL	1HC55	CNTL	0.0372738
207	CNTL	1HC60	CNTL	0.00804133
208	CNTL	1HC64	CNTL	0.0933902
209	CNTL	1HC68	CNTL	0.0211955
210	CNTL	1HC69	CNTL	0.0765958
211	CNTL	1HC71	CNTL	0.0859135
212	CNTL	1HC72	CNTL	0.131112
213	CNTL	1HC74	CNTL	0.0445396
214	CNTL	1HC75	CNTL	0.0595991
215	CNTL	1HC89	CNTL	0.117997
216	CNTL	1HC92	CNTL	0.0625867
217	CNTL	1HC99	CNTL	0.0754104
218	CNTL	2HC3	CNTL	0.234467
219	CNTL	2HC9	CNTL	0.0499132
220	CNTL	2HC13	CNTL	0.11763
221	CNTL	2HC14	CNTL	0.119709
222	CNTL	2HC15	CNTL	0.122681
223	CNTL	2HC17	CNTL	0.143263
224	CNTL	2HC18	CNTL	0.0628518
225	CNTL	2HC21	CNTL	0.0726632
226	CNTL	2HC31	CNTL	0.135068
227	CNTL	2HC39	CNTL	0.0698739
228	CNTL	2HC40	CNTL	0.106753
229	CNTL	2HC41	CNTL	0.0541165
230	CNTL	2HC53	CNTL	0.127592
231	CNTL	2HC55	CNTL	0.110114
232	CNTL	2HC58	CNTL	0.17196
233	CNTL	2HC59	CNTL	0.275606

## Sheet: Fig3_Score value_test
Test sample	Group	ID	Label_abbreviation	MeanScore
1	TRGT	Adv10	LUAD	0.999839
2	TRGT	Adv11	LUAD	0.997552
3	TRGT	Adv13	LUAD	1
4	TRGT	Adv18	LUAD	0.998995
5	TRGT	Adv19	LUAD	0.970135
6	TRGT	Adv21	LUAD	1
7	TRGT	Adv22	LUAD	1
8	TRGT	Adv23	LUAD	1
9	TRGT	Adv26	LUAD	0.968911
10	TRGT	Adv27	LUAD	0.872019
11	TRGT	Adv28	LUAD	0.890143
12	TRGT	Adv29	LUAD	0.999992
13	TRGT	Adv2	LUAD	0.999997
14	TRGT	Adv30	LUAD	0.994913
15	TRGT	Adv32	LUAD	0.975066
16	TRGT	Adv33	LUAD	0.757521
17	TRGT	Adv35	LUAD	0.99887
18	TRGT	Adv36	LUAD	0.962056
19	TRGT	Adv37	LUAD	0.998981
20	TRGT	Adv38	LUAD	1
21	TRGT	Adv39	LUAD	0.999997
22	TRGT	Adv3	LUAD	0.967527
23	TRGT	Adv40	LUAD	0.998719
24	TRGT	Adv41	LUAD	0.99975
25	TRGT	Adv42	LUAD	1
26	TRGT	Adv43	LUAD	1
27	TRGT	Adv45	LUAD	1
28	TRGT	Adv46	LUAD	0.99996
29	TRGT	Adv47	LUAD	1
30	TRGT	Adv49	LUAD	1
31	TRGT	Adv50	LUAD	0.996985
32	TRGT	Adv51	LUAD	1
33	TRGT	Adv55	LUAD	1
34	TRGT	Adv57	LUAD	0.979246
35	TRGT	Adv58	LUAD	0.999992
36	TRGT	Adv59	LUAD	0.999999
37	TRGT	Adv5	LUAD	0.854127
38	TRGT	Adv8	LUAD	0.999842
39	TRGT	Adv9	LUAD	0.89975
40	TRGT	1Bre10	BRCA	0.926315
41	TRGT	1Bre11	BRCA	0.935
42	TRGT	1Bre13	BRCA	0.980975
43	TRGT	1Bre17	BRCA	0.998441
44	TRGT	1Bre18	BRCA	0.989936
45	TRGT	1Bre21	BRCA	0.996933
46	TRGT	1Bre23	BRCA	0.992625
47	TRGT	1Bre24	BRCA	0.999982
48	TRGT	1Bre25	BRCA	0.981587
49	TRGT	1Bre26	BRCA	0.988546
50	TRGT	1Bre27	BRCA	0.999987
51	TRGT	1Bre29	BRCA	0.999907
52	TRGT	1Bre2	BRCA	0.999987
53	TRGT	1Bre30	BRCA	0.997818
54	TRGT	2Bre1	BRCA	0.999982
55	TRGT	2Bre3	BRCA	0.99495
56	TRGT	2Bre5	BRCA	0.999999
57	TRGT	2Bre8	BRCA	0.999877
58	TRGT	2Bre9	BRCA	0.994439
59	TRGT	1Bre3	BRCA	0.996192
60	TRGT	2Bre13	BRCA	0.988338
61	TRGT	2Bre14	BRCA	0.998619
62	TRGT	2Bre16	BRCA	0.99342
63	TRGT	2Bre17	BRCA	0.983579
64	TRGT	2Bre19	BRCA	0.999956
65	TRGT	1Bre4	BRCA	0.948371
66	TRGT	2Bre20	BRCA	0.999996
67	TRGT	2Bre21	BRCA	0.869196
68	TRGT	2Bre22	BRCA	0.857832
69	TRGT	2Bre23	BRCA	0.506265
70	TRGT	2Bre24	BRCA	0.871102
71	TRGT	2Bre25	BRCA	0.636476
72	TRGT	2Bre26	BRCA	0.981559
73	TRGT	2Bre27	BRCA	0.75357
74	TRGT	2Bre29	BRCA	0.937019
75	TRGT	1Bre5	BRCA	0.987778
76	TRGT	1Bre6	BRCA	0.976537
77	TRGT	1Bre7	BRCA	0.999987
78	TRGT	1Bre8	BRCA	0.974778
79	TRGT	1Bre9	BRCA	0.987682
80	TRGT	1Col11	COAD	0.999992
81	TRGT	1Col12	COAD	0.998376
82	TRGT	1Col16	COAD	0.991044
83	TRGT	1Col17	COAD	0.985647
84	TRGT	1Col18	COAD	0.99422
85	TRGT	1Col19	COAD	0.980941
86	TRGT	1Col21	COAD	0.989045
87	TRGT	1Col22	COAD	0.996038
88	TRGT	1Col23	COAD	0.99939
89	TRGT	1Col24	COAD	0.973375
90	TRGT	1Col26	COAD	0.994681
91	TRGT	1Col27	COAD	0.976542
92	TRGT	1Col28	COAD	0.981194
93	TRGT	1Col29	COAD	0.990057
94	TRGT	1Col2	COAD	0.926325
95	TRGT	1Col30	COAD	0.977789
96	TRGT	2Col1	COAD	0.999926
97	TRGT	2Col2	COAD	0.97621
98	TRGT	2Col3	COAD	0.957022
99	TRGT	2Col5	COAD	0.967074
100	TRGT	2Col7	COAD	0.962648
101	TRGT	2Col8	COAD	0.939018
102	TRGT	2Col9	COAD	0.693749
103	TRGT	2Col10	COAD	0.640576
104	TRGT	2Col11	COAD	0.629916
105	TRGT	2Col12	COAD	0.52995
106	TRGT	2Col13	COAD	0.600918
107	TRGT	2Col14	COAD	0.817041
108	TRGT	2Col19	COAD	0.959786
109	TRGT	2Col20	COAD	0.967116
110	TRGT	2Col21	COAD	0.895759
111	TRGT	2Col22	COAD	0.906993
112	TRGT	2Col24	COAD	0.932794
113	TRGT	2Col25	COAD	0.998126
114	TRGT	2Col27	COAD	0.934986
115	TRGT	2Col30	COAD	0.981029
116	TRGT	1Col8	COAD	0.957353
117	TRGT	1Col9	COAD	0.946372
118	TRGT	Kug10	LUAD	0.999775
119	TRGT	Kug11	LUAD	0.991464
120	TRGT	Kug13	LUAD	0.578034
121	TRGT	Kug14	LUAD	0.762948
122	TRGT	Kug16	LUAD	0.870118
123	TRGT	Kug18	LUAD	0.999974
124	TRGT	Kug19	LUAD	1
125	TRGT	Kug20	LUAD	0.999999
126	TRGT	Kug21	LUAD	0.99999
127	TRGT	Kug22	LUAD	0.877945
128	TRGT	Kug25	LUAD	0.972787
129	TRGT	Kug27	LUAD	0.999787
130	TRGT	Kug28	LUAD	0.977328
131	TRGT	Kug2	LUAD	0.999994
132	TRGT	Kug32	LUAD	0.999739
133	TRGT	Kug33	LUAD	0.961254
134	TRGT	Kug34	LUAD	0.924302
135	TRGT	Kug36	LUAD	0.877153
136	TRGT	Kug37	LUAD	0.999904
137	TRGT	Kug38	LUAD	0.96967
138	TRGT	Kug40	LUAD	0.663127
139	TRGT	Kug42	LUAD	1
140	TRGT	Kug46	LUAD	0.694199
141	TRGT	Kug47	LUAD	0.999984
142	TRGT	Kug49	LUAD	0.895212
143	TRGT	Kug4	LUAD	0.982205
144	TRGT	Kug50	LUAD	0.826082
145	TRGT	Kug51	LUAD	0.723108
146	TRGT	Kug52	LUAD	0.989459
147	TRGT	Kug53	LUAD	0.894948
148	TRGT	Kug56	LUAD	0.569148
149	TRGT	Kug57	LUAD	0.955773
150	TRGT	Kug59	LUAD	0.974037
151	TRGT	Kug5	LUAD	0.956641
152	TRGT	Kug60	LUAD	0.970569
153	TRGT	Kug61	LUAD	0.821898
154	TRGT	Kug62	LUAD	0.990635
155	TRGT	Kug64	LUAD	0.837181
156	TRGT	Kug65	LUAD	0.91227
157	TRGT	Kug67	LUAD	0.524205
158	TRGT	Kug68	LUAD	0.877959
159	TRGT	Kug6	LUAD	0.713892
160	TRGT	Kug71	LUAD	1
161	TRGT	Kug72	LUAD	0.99605
162	TRGT	Kug74	LUAD	0.967604
163	TRGT	Kug75	LUAD	0.650834
164	TRGT	Kug79	LUAD	0.803829
165	TRGT	Kug80	LUAD	0.542018
166	TRGT	Kug83	LUAD	0.837711
167	TRGT	Kug85	LUAD	0.714609
168	TRGT	Kug87	LUAD	0.986795
169	TRGT	Kug88	LUAD	0.247338
170	TRGT	Kug89	LUAD	0.793582
171	TRGT	Kug91	LUAD	0.664932
172	TRGT	Kug92	LUAD	0.845289
173	TRGT	Kug93	LUAD	0.936785
174	TRGT	Kug94	LUAD	0.524248
175	TRGT	Kug95	LUAD	0.601154
176	TRGT	Kug96	LUAD	0.999999
177	TRGT	Kug97	LUAD	1
178	TRGT	Kug99	LUAD	0.523859
179	TRGT	1Liv10	LIHC	0.999995
180	TRGT	1Liv11	LIHC	0.990052
181	TRGT	1Liv13	LIHC	1
182	TRGT	1Liv14	LIHC	0.999993
183	TRGT	1Liv15	LIHC	0.999417
184	TRGT	1Liv16	LIHC	0.996311
185	TRGT	1Liv18	LIHC	0.983789
186	TRGT	1Liv19	LIHC	0.998195
187	TRGT	1Liv21	LIHC	0.967242
188	TRGT	1Liv24	LIHC	0.997798
189	TRGT	1Liv26	LIHC	1
190	TRGT	1Liv27	LIHC	0.993279
191	TRGT	1Liv28	LIHC	0.982432
192	TRGT	1Liv29	LIHC	0.999919
193	TRGT	2Liv1	LIHC	0.996413
194	TRGT	2Liv2	LIHC	0.989986
195	TRGT	2Liv3	LIHC	0.946142
196	TRGT	2Liv6	LIHC	0.945397
197	TRGT	2Liv7	LIHC	0.998806
198	TRGT	2Liv10	LIHC	0.933898
199	TRGT	2Liv12	LIHC	0.890178
200	TRGT	2Liv13	LIHC	0.520788
201	TRGT	2Liv14	LIHC	0.708013
202	TRGT	2Liv15	LIHC	0.999999
203	TRGT	2Liv16	LIHC	0.973
204	TRGT	2Liv19	LIHC	0.999985
205	TRGT	2Liv21	LIHC	0.960588
206	TRGT	2Liv22	LIHC	1
207	TRGT	2Liv23	LIHC	0.994607
208	TRGT	2Liv24	LIHC	0.999945
209	TRGT	2Liv26	LIHC	0.912634
210	TRGT	2Liv27	LIHC	0.99024
211	TRGT	2Liv28	LIHC	0.992924
212	TRGT	2Liv29	LIHC	0.961898
213	TRGT	1Liv5	LIHC	0.953515
214	TRGT	2Liv30	LIHC	0.935003
215	TRGT	1Liv6	LIHC	0.961721
216	TRGT	1Liv7	LIHC	0.921239
217	TRGT	1Liv8	LIHC	0.999999
218	TRGT	1Liv9	LIHC	0.996883
219	TRGT	1Pan10	PAAD	0.968402
220	TRGT	1Pan11	PAAD	0.944257
221	TRGT	1Pan13	PAAD	0.999789
222	TRGT	1Pan14	PAAD	1
223	TRGT	1Pan15	PAAD	0.991781
224	TRGT	1Pan16	PAAD	0.999707
225	TRGT	1Pan17	PAAD	0.999954
226	TRGT	1Pan19	PAAD	0.999458
227	TRGT	1Pan20	PAAD	0.999937
228	TRGT	1Pan21	PAAD	0.999507
229	TRGT	1Pan22	PAAD	0.969035
230	TRGT	1Pan23	PAAD	0.932392
231	TRGT	1Pan24	PAAD	0.948793
232	TRGT	1Pan29	PAAD	0.990372
233	TRGT	1Pan30	PAAD	0.998618
234	TRGT	2Pan4	PAAD	0.912738
235	TRGT	2Pan5	PAAD	0.999352
236	TRGT	2Pan6	PAAD	0.989614
237	TRGT	2Pan7	PAAD	0.924166
238	TRGT	2Pan8	PAAD	0.988163
239	TRGT	2Pan9	PAAD	0.975187
240	TRGT	2Pan10	PAAD	0.882394
241	TRGT	2Pan12	PAAD	0.983813
242	TRGT	2Pan13	PAAD	0.999995
243	TRGT	2Pan15	PAAD	0.99999
244	TRGT	2Pan16	PAAD	0.99618
245	TRGT	2Pan17	PAAD	0.985197
246	TRGT	2Pan19	PAAD	0.91931
247	TRGT	2Pan21	PAAD	0.970399
248	TRGT	2Pan22	PAAD	0.976403
249	TRGT	2Pan24	PAAD	0.934605
250	TRGT	2Pan26	PAAD	0.963464
251	TRGT	2Pan27	PAAD	0.917483
252	TRGT	2Pan28	PAAD	0.988553
253	TRGT	2Pan29	PAAD	0.982385
254	TRGT	1Pan5	PAAD	0.977489
255	TRGT	2Pan30	PAAD	0.949012
256	TRGT	1Pan6	PAAD	0.963726
257	TRGT	1Pan8	PAAD	0.945875
258	TRGT	1Pan9	PAAD	0.929999
259	TRGT	1Sto10	STAD	1
260	TRGT	1Sto12	STAD	0.983367
261	TRGT	1Sto14	STAD	0.994361
262	TRGT	1Sto15	STAD	0.972573
263	TRGT	1Sto16	STAD	0.999647
264	TRGT	1Sto17	STAD	0.983755
265	TRGT	1Sto19	STAD	0.973687
266	TRGT	1Sto1	STAD	0.999867
267	TRGT	1Sto22	STAD	0.992578
268	TRGT	1Sto25	STAD	0.978152
269	TRGT	1Sto27	STAD	0.987654
270	TRGT	1Sto29	STAD	1
271	TRGT	1Sto2	STAD	0.999403
272	TRGT	1Sto4	STAD	0.999121
273	TRGT	1Sto5	STAD	0.999999
274	TRGT	1Sto6	STAD	0.999978
275	TRGT	1Sto7	STAD	0.99979
276	TRGT	1Sto8	STAD	1
277	TRGT	1Sto9	STAD	0.987789
278	TRGT	3Col1	COAD	0.999999
279	TRGT	3Col2	COAD	1
280	TRGT	2Sto2	STAD	0.988543
281	TRGT	2Sto3	STAD	0.999941
282	TRGT	3Col4	COAD	1
283	TRGT	3Col5	COAD	0.999833
284	TRGT	2Sto5	STAD	0.999118
285	TRGT	3Col6	COAD	0.999953
286	TRGT	2Sto6	STAD	0.999967
287	TRGT	2Sto7	STAD	0.999983
288	TRGT	2Sto8	STAD	0.999076
289	TRGT	2Sto10	STAD	0.999983
290	TRGT	3Col10	COAD	1
291	TRGT	3Col14	COAD	0.990561
292	TRGT	3Col17	COAD	0.999983
293	TRGT	3Col12	COAD	0.999924
294	TRGT	3Col13	COAD	0.99973
295	TRGT	3Col19	COAD	0.927166
296	TRGT	3Col20	COAD	0.939072
297	TRGT	3Bre1	BRCA	0.999998
298	TRGT	3Bre2	BRCA	0.999999
299	TRGT	3Bre3	BRCA	0.99986
300	TRGT	3Bre4	BRCA	0.999997
301	TRGT	3Bre5	BRCA	0.999999
302	TRGT	3Bre7	BRCA	0.976633
303	TRGT	3Bre8	BRCA	0.999994
304	TRGT	3Bre9	BRCA	0.999999
305	TRGT	3Bre10	BRCA	1
306	TRGT	3Col28	COAD	0.999994
307	TRGT	3Col29	COAD	0.999999
308	TRGT	3Col21	COAD	0.999939
309	TRGT	3Col22	COAD	0.999996
310	TRGT	3Col23	COAD	0.999123
311	TRGT	3Col45	COAD	0.999967
312	TRGT	3Col46	COAD	0.999998
313	TRGT	3Col47	COAD	0.950132
314	TRGT	3Col49	COAD	0.999988
315	TRGT	3Col41	COAD	0.999999
316	TRGT	3Col42	COAD	0.999989
317	TRGT	3Col44	COAD	0.999999
318	TRGT	3Col40	COAD	0.974996
319	TRGT	3Col36	COAD	0.999986
320	TRGT	3Col37	COAD	0.997068
321	TRGT	3Col38	COAD	0.999973
322	TRGT	3Col39	COAD	0.999893
323	TRGT	3Col31	COAD	0.967709
324	TRGT	3Col32	COAD	0.988497
325	TRGT	3Col35	COAD	0.990217
326	TRGT	3Bre12	BRCA	0.998421
327	TRGT	3Bre14	BRCA	0.993242
328	TRGT	3Bre18	BRCA	0.999937
329	TRGT	3Bre19	BRCA	0.993944
330	TRGT	3Bre21	BRCA	0.999974
331	TRGT	3Bre22	BRCA	0.999999
332	TRGT	3Bre23	BRCA	1
333	TRGT	3Bre24	BRCA	0.999999
334	TRGT	3Bre26	BRCA	1
335	TRGT	3Bre27	BRCA	1
336	TRGT	3Bre25	BRCA	0.999999
337	TRGT	3Bre29	BRCA	0.999997
338	TRGT	3Bre15	BRCA	0.999991
339	TRGT	3Bre17	BRCA	1
340	TRGT	3Bre42	BRCA	0.998543
341	TRGT	3Bre43	BRCA	1
342	TRGT	2Sto21	STAD	1
343	TRGT	2Sto22	STAD	0.999998
344	TRGT	3Bre45	BRCA	0.999991
345	TRGT	3Bre46	BRCA	0.989238
346	TRGT	3Bre47	BRCA	0.991508
347	TRGT	3Bre48	BRCA	0.980434
348	TRGT	2Sto24	STAD	1
349	TRGT	2Sto25	STAD	0.999998
350	TRGT	3Bre50	BRCA	0.999993
351	TRGT	2Sto26	STAD	0.999988
352	TRGT	2Sto29	STAD	0.999925
353	TRGT	2Sto30	STAD	0.999912
354	TRGT	2Sto41	STAD	0.999478
355	TRGT	2Sto42	STAD	0.990815
356	TRGT	2Sto43	STAD	0.999916
357	TRGT	2Sto46	STAD	0.985977
358	TRGT	2Sto47	STAD	0.999984
359	TRGT	2Sto48	STAD	1
360	TRGT	2Sto49	STAD	0.917049
361	CNTL	1HC101	CNTL	0.712316
362	CNTL	1HC102	CNTL	0.654306
363	CNTL	1HC103	CNTL	0.392099
364	CNTL	1HC104	CNTL	0.284575
365	CNTL	1HC105	CNTL	0.38185
366	CNTL	1HC106	CNTL	0.413822
367	CNTL	1HC107	CNTL	0.903793
368	CNTL	1HC108	CNTL	0.560719
369	CNTL	1HC111	CNTL	0.169363
370	CNTL	1HC113	CNTL	0.375244
371	CNTL	1HC114	CNTL	0.31978
372	CNTL	1HC115	CNTL	0.425244
373	CNTL	1HC116	CNTL	0.257077
374	CNTL	1HC117	CNTL	0.40726
375	CNTL	1HC118	CNTL	0.331206
376	CNTL	1HC119	CNTL	0.869302
377	CNTL	1HC11	CNTL	0.612939
378	CNTL	1HC120	CNTL	0.257632
379	CNTL	1HC124	CNTL	0.235247
380	CNTL	1HC127	CNTL	0.733659
381	CNTL	1HC128	CNTL	0.609105
382	CNTL	1HC129	CNTL	0.286567
383	CNTL	1HC12	CNTL	0.687826
384	CNTL	1HC130	CNTL	0.58346
385	CNTL	1HC131	CNTL	0.787014
386	CNTL	1HC132	CNTL	0.461205
387	CNTL	1HC133	CNTL	0.437708
388	CNTL	1HC134	CNTL	0.483678
389	CNTL	1HC135	CNTL	0.618812
390	CNTL	1HC137	CNTL	0.387712
391	CNTL	1HC138	CNTL	0.55028
392	CNTL	1HC139	CNTL	0.35158
393	CNTL	1HC142	CNTL	0.425107
394	CNTL	1HC143	CNTL	0.834838
395	CNTL	1HC144	CNTL	0.219552
396	CNTL	1HC145	CNTL	0.391472
397	CNTL	1HC146	CNTL	0.287796
398	CNTL	1HC149	CNTL	0.153935
399	CNTL	1HC14	CNTL	0.32626
400	CNTL	1HC150	CNTL	0.395108
401	CNTL	1HC18	CNTL	0.237818
402	CNTL	1HC19	CNTL	0.321996
403	CNTL	1HC1	CNTL	0.156919
404	CNTL	1HC21	CNTL	0.24805
405	CNTL	1HC22	CNTL	0.523323
406	CNTL	1HC23	CNTL	0.346257
407	CNTL	1HC24	CNTL	0.528406
408	CNTL	1HC25	CNTL	0.745686
409	CNTL	1HC26	CNTL	0.339685
410	CNTL	1HC27	CNTL	0.590977
411	CNTL	1HC28	CNTL	0.26712
412	CNTL	1HC29	CNTL	0.640818
413	CNTL	1HC30	CNTL	0.836534
414	CNTL	1HC31	CNTL	0.639598
415	CNTL	1HC32	CNTL	0.761793
416	CNTL	1HC33	CNTL	0.328463
417	CNTL	1HC34	CNTL	0.638513
418	CNTL	1HC35	CNTL	0.711263
419	CNTL	1HC36	CNTL	0.474646
420	CNTL	1HC37	CNTL	0.576014
421	CNTL	1HC38	CNTL	0.235252
422	CNTL	1HC39	CNTL	0.657555
423	CNTL	1HC3	CNTL	0.548132
424	CNTL	1HC40	CNTL	0.717905
425	CNTL	1HC41	CNTL	0.743111
426	CNTL	1HC42	CNTL	0.475239
427	CNTL	1HC43	CNTL	0.651571
428	CNTL	1HC44	CNTL	0.620145
429	CNTL	1HC45	CNTL	0.562709
430	CNTL	1HC46	CNTL	0.40857
431	CNTL	1HC47	CNTL	0.456245
432	CNTL	1HC48	CNTL	0.475419
433	CNTL	1HC49	CNTL	0.79183
434	CNTL	1HC4	CNTL	0.59346
435	CNTL	1HC50	CNTL	0.755751
436	CNTL	1HC51	CNTL	0.457765
437	CNTL	1HC52	CNTL	0.283313
438	CNTL	1HC54	CNTL	0.411968
439	CNTL	1HC56	CNTL	0.373225
440	CNTL	1HC57	CNTL	0.11686
441	CNTL	1HC58	CNTL	0.378583
442	CNTL	1HC59	CNTL	0.349378
443	CNTL	1HC5	CNTL	0.243198
444	CNTL	1HC61	CNTL	0.495801
445	CNTL	1HC62	CNTL	0.650618
446	CNTL	1HC63	CNTL	0.342988
447	CNTL	1HC65	CNTL	0.249289
448	CNTL	1HC66	CNTL	0.577047
449	CNTL	1HC67	CNTL	0.135497
450	CNTL	1HC6	CNTL	0.143292
451	CNTL	1HC70	CNTL	0.336047
452	CNTL	1HC73	CNTL	0.55283
453	CNTL	1HC76	CNTL	0.432442
454	CNTL	1HC77	CNTL	0.384585
455	CNTL	1HC78	CNTL	0.465753
456	CNTL	1HC79	CNTL	0.464558
457	CNTL	1HC7	CNTL	0.539644
458	CNTL	1HC80	CNTL	0.564963
459	CNTL	1HC81	CNTL	0.322748
460	CNTL	1HC82	CNTL	0.146126
461	CNTL	1HC83	CNTL	0.17875
462	CNTL	1HC84	CNTL	0.116371
463	CNTL	1HC85	CNTL	0.122976
464	CNTL	1HC86	CNTL	0.67821
465	CNTL	1HC87	CNTL	0.205014
466	CNTL	1HC88	CNTL	0.539568
467	CNTL	1HC8	CNTL	0.750772
468	CNTL	1HC90	CNTL	0.413569
469	CNTL	1HC91	CNTL	0.514259
470	CNTL	1HC93	CNTL	0.447506
471	CNTL	1HC94	CNTL	0.401035
472	CNTL	1HC95	CNTL	0.498115
473	CNTL	1HC96	CNTL	0.565755
474	CNTL	1HC97	CNTL	0.419614
475	CNTL	1HC98	CNTL	0.45851
476	CNTL	1HC9	CNTL	0.591242
477	CNTL	2HC1	CNTL	0.52447
478	CNTL	2HC2	CNTL	0.723883
479	CNTL	2HC4	CNTL	0.780603
480	CNTL	2HC5	CNTL	0.983981
481	CNTL	2HC6	CNTL	0.726077
482	CNTL	2HC7	CNTL	0.888948
483	CNTL	2HC8	CNTL	0.859846
484	CNTL	2HC10	CNTL	0.694759
485	CNTL	2HC11	CNTL	0.964722
486	CNTL	2HC12	CNTL	0.295478
487	CNTL	2HC16	CNTL	0.833624
488	CNTL	2HC19	CNTL	0.154633
489	CNTL	2HC20	CNTL	0.733225
490	CNTL	2HC22	CNTL	0.228229
491	CNTL	2HC23	CNTL	0.790276
492	CNTL	2HC24	CNTL	0.101101
493	CNTL	2HC25	CNTL	0.0751438
494	CNTL	2HC26	CNTL	0.400424
495	CNTL	2HC27	CNTL	0.0932619
496	CNTL	2HC28	CNTL	0.791118
497	CNTL	2HC29	CNTL	0.744736
498	CNTL	2HC30	CNTL	0.752441
499	CNTL	2HC32	CNTL	0.537442
500	CNTL	2HC33	CNTL	0.519622
501	CNTL	2HC34	CNTL	0.642959
502	CNTL	2HC35	CNTL	0.86025
503	CNTL	2HC36	CNTL	0.814155
504	CNTL	2HC37	CNTL	0.71559
505	CNTL	2HC38	CNTL	0.220246
506	CNTL	2HC42	CNTL	0.23561
507	CNTL	2HC43	CNTL	0.547873
508	CNTL	2HC44	CNTL	0.259997
509	CNTL	2HC45	CNTL	0.758058
510	CNTL	2HC46	CNTL	0.753498
511	CNTL	2HC47	CNTL	0.340656
512	CNTL	2HC48	CNTL	0.407905
513	CNTL	2HC49	CNTL	0.425676
514	CNTL	2HC50	CNTL	0.721431
515	CNTL	2HC51	CNTL	0.450032
516	CNTL	2HC52	CNTL	0.961081
517	CNTL	2HC54	CNTL	0.207545
518	CNTL	2HC56	CNTL	0.150383
519	CNTL	2HC57	CNTL	0.4551
520	CNTL	2HC60	CNTL	0.882283

## Sheet: Fig3_ROC curve
	FPR_P	TPR_P	FPR_CI_MIN	TPR_CI_MIN	FPR_CI_MAX	TPR_CI_MAX
0	0	0	0	0	0	0
1	0	0.025	0	0.0424929	0	0.030303
2	0	0.0305556	0	0.0481586	0	0.0358127
3	0	0.0472222	0	0.0679887	0	0.0606061
4	0	0.0666667	0	0.0849858	0	0.0716253
5	0	0.0805556	0	0.0934844	0	0.0743802
6	0	0.0916667	0	0.116147	0	0.0881543
7	0	0.108333	0	0.127479	0	0.0964187
8	0	0.113889	0	0.130312	0	0.118457
9	0	0.119444	0	0.135977	0	0.14876
10	0	0.136111	0	0.152975	0	0.151515
11	0	0.161111	0	0.155807	0	0.162534
12	0	0.166667	0	0.161473	0	0.165289
13	0	0.263889	0	0.164306	0	0.176309
14	0	0.269444	0	0.175637	0	0.179063
15	0	0.591667	0	0.181303	0	0.192837
16	0.00625	0.591667	0	0.189802	0	0.198347
17	0.00625	0.725	0	0.215297	0	0.203857
18	0.0125	0.725	0	0.220963	0	0.214876
19	0.0125	0.744444	0	0.226629	0	0.225895
20	0.01875	0.744444	0	0.23796	0	0.23416
21	0.01875	0.858333	0	0.240793	0	0.239669
22	0.025	0.858333	0	0.246459	0	0.245179
23	0.025	0.875	0	0.249292	0	0.256198
24	0.03125	0.875	0	0.25779	0	0.261708
25	0.03125	0.877778	0	0.269122	0	0.269972
26	0.0375	0.877778	0	0.274788	0	0.278237
27	0.0375	0.894444	0	0.288952	0	0.292011
28	0.04375	0.894444	0	0.305949	0	0.297521
29	0.04375	0.897222	0	0.31728	0	0.30303
30	0.05625	0.897222	0	0.325779	0	0.31405
31	0.05625	0.911111	0	0.33711	0	0.325069
32	0.075	0.911111	0	0.348442	0	0.341598
33	0.075	0.919444	0	0.354108	0	0.347107
34	0.08125	0.919444	0	0.356941	0	0.352617
35	0.08125	0.925	0	0.368272	0	0.369146
36	0.1125	0.925	0	0.373938	0	0.371901
37	0.1125	0.927778	0	0.385269	0	0.38292
38	0.125	0.927778	0	0.396601	0	0.385675
39	0.125	0.930556	0	0.402266	0	0.396694
40	0.13125	0.930556	0	0.413598	0	0.399449
41	0.13125	0.933333	0	0.419263	0	0.404959
42	0.19375	0.933333	0	0.424929	0	0.407713
43	0.19375	0.936111	0	0.427762	0	0.424242
44	0.2125	0.936111	0	0.444759	0	0.426997
45	0.2125	0.941667	0	0.458924	0	0.438017
46	0.225	0.941667	0	0.467422	0	0.443526
47	0.225	0.944444	0	0.475921	0	0.449036
48	0.23125	0.944444	0	0.484419	0	0.454545
49	0.23125	0.95	0	0.490085	0	0.465565
50	0.24375	0.95	0	0.501416	0	0.46832
51	0.24375	0.955556	0	0.504249	0	0.484848
52	0.2625	0.955556	0	0.509915	0	0.487603
53	0.2625	0.958333	0	0.532578	0	0.493113
54	0.28125	0.958333	0	0.541076	0	0.498623
55	0.28125	0.961111	0	0.546742	0	0.504132
56	0.29375	0.961111	0	0.549575	0	0.517906
57	0.29375	0.966667	0	0.555241	0	0.523416
58	0.31875	0.966667	0	0.569405	0	0.53168
59	0.31875	0.972222	0	0.575071	0	0.548209
60	0.34375	0.972222	0	0.589235	0	0.556474
61	0.34375	0.975	0.00598802	0.589235	0	0.567493
62	0.35625	0.975	0.00598802	0.592068	0	0.584022
63	0.35625	0.977778	0.00598802	0.597734	0	0.589532
64	0.40625	0.977778	0.00598802	0.606232	0	0.600551
65	0.40625	0.980556	0.00598802	0.611898	0	0.606061
66	0.425	0.980556	0.00598802	0.617564	0	0.61708
67	0.425	0.983333	0.00598802	0.634561	0	0.619835
68	0.4375	0.983333	0.00598802	0.643059	0	0.628099
69	0.4375	0.991667	0.00598802	0.648725	0	0.633609
70	0.44375	0.991667	0.00598802	0.651558	0	0.639118
71	0.44375	0.994444	0.00598802	0.668555	0	0.644628
72	0.45625	0.994444	0.00598802	0.674221	0	0.647383
73	0.45625	0.997222	0.0179641	0.674221	0	0.652893
74	0.84375	0.997222	0.0179641	0.685552	0	0.655647
75	0.84375	1	0.0179641	0.696884	0	0.661157
76	1	1	0.0179641	0.708215	0	0.663912
77			0.0179641	0.72238	0	0.680441
78			0.0179641	0.728045	0	0.683196
79			0.0179641	0.733711	0	0.688705
80			0.0179641	0.74221	0	0.69146
81			0.0179641	0.745042	0	0.69697
82			0.0179641	0.753541	0	0.705234
83			0.0179641	0.756374	0	0.710744
84			0.0179641	0.764873	0	0.713499
85			0.0179641	0.776204	0	0.719008
86			0.0179641	0.78187	0	0.727273
87			0.0179641	0.793201	0	0.738292
88			0.0179641	0.796034	0	0.754821
89			0.0179641	0.807365	0.0127389	0.754821
90			0.0179641	0.813031	0.0127389	0.763085
91			0.0179641	0.818697	0.0127389	0.768595
92			0.0299401	0.818697	0.0127389	0.774105
93			0.0299401	0.835694	0.0191083	0.774105
94			0.0299401	0.849858	0.0191083	0.790634
95			0.0299401	0.855524	0.0191083	0.798898
96			0.0299401	0.86119	0.0191083	0.807163
97			0.0359281	0.86119	0.0191083	0.815427
98			0.0359281	0.866856	0.0191083	0.820937
99			0.0359281	0.869688	0.0191083	0.823691
100			0.0359281	0.88102	0.0191083	0.829201
101			0.0419162	0.88102	0.0191083	0.831956
102			0.0598802	0.88102	0.0191083	0.842975
103			0.0598802	0.883853	0.0191083	0.84573
104			0.0718563	0.883853	0.0191083	0.85124
105			0.0898204	0.883853	0.0191083	0.853994
106			0.0898204	0.892351	0.0191083	0.862259
107			0.0958084	0.892351	0.0191083	0.865014
108			0.0958084	0.898017	0.0191083	0.876033
109			0.101796	0.898017	0.0191083	0.884298
110			0.149701	0.898017	0.0254777	0.884298
111			0.161677	0.898017	0.0254777	0.895317
112			0.161677	0.903683	0.0254777	0.906336
113			0.167665	0.903683	0.0254777	0.917355
114			0.167665	0.906516	0.0254777	0.92562
115			0.203593	0.906516	0.0318471	0.92562
116			0.203593	0.909348	0.0318471	0.936639
117			0.203593	0.917847	0.0509554	0.936639
118			0.203593	0.929178	0.0636943	0.936639
119			0.221557	0.929178	0.0636943	0.942149
120			0.233533	0.929178	0.0700637	0.942149
121			0.233533	0.934844	0.0700637	0.947658
122			0.251497	0.934844	0.0700637	0.950413
123			0.251497	0.94051	0.0828025	0.950413
124			0.263473	0.94051	0.0955414	0.950413
125			0.281437	0.94051	0.101911	0.950413
126			0.281437	0.943343	0.101911	0.953168
127			0.281437	0.954674	0.10828	0.953168
128			0.287425	0.954674	0.127389	0.953168
129			0.287425	0.957507	0.140127	0.953168
130			0.293413	0.957507	0.165605	0.953168
131			0.311377	0.957507	0.178344	0.953168
132			0.311377	0.963173	0.191083	0.953168
133			0.317365	0.963173	0.191083	0.958678
134			0.335329	0.963173	0.203822	0.958678
135			0.359281	0.963173	0.203822	0.961433
136			0.377246	0.963173	0.210191	0.961433
137			0.389222	0.963173	0.210191	0.964187
138			0.389222	0.968839	0.210191	0.969697
139			0.407186	0.968839	0.210191	0.972452
140			0.407186	0.971671	0.216561	0.972452
141			0.42515	0.971671	0.242038	0.972452
142			0.42515	0.977337	0.242038	0.975207
143			0.431138	0.977337	0.248408	0.975207
144			0.431138	0.98017	0.261146	0.975207
145			0.437126	0.98017	0.261146	0.977961
146			0.437126	0.985836	0.261146	0.986226
147			0.443114	0.985836	0.273885	0.986226
148			0.45509	0.985836	0.299363	0.986226
149			0.461078	0.985836	0.312102	0.986226
150			0.479042	0.985836	0.324841	0.986226
151			0.48503	0.985836	0.343949	0.986226
152			0.508982	0.985836	0.369427	0.986226
153			0.520958	0.985836	0.382166	0.986226
154			0.532934	0.985836	0.382166	0.988981
155			0.538922	0.985836	0.388535	0.988981
156			0.550898	0.985836	0.388535	0.991736
157			0.580838	0.985836	0.407643	0.991736
158			0.592814	0.985836	0.407643	1
159			0.60479	0.985836	0.414013	1
160			0.610778	0.985836	0.426752	1
161			0.622754	0.985836	0.433121	1
162			0.640719	0.985836	0.452229	1
163			0.664671	0.985836	0.464968	1
164			0.670659	0.985836	0.484076	1
165			0.682635	0.985836	0.490446	1
166			0.700599	0.985836	0.509554	1
167			0.712575	0.985836	0.522293	1
168			0.718563	0.985836	0.541401	1
169			0.736527	0.985836	0.55414	1
170			0.748503	0.985836	0.573248	1
171			0.760479	0.985836	0.585987	1
172			0.778443	0.985836	0.617834	1
173			0.790419	0.985836	0.636943	1
174			0.802395	0.985836	0.656051	1
175			0.820359	0.985836	0.66879	1
176			0.820359	1	0.687898	1
177			0.838323	1	0.700637	1
178			0.850299	1	0.719745	1
179			0.868263	1	0.732484	1
180			0.88024	1	0.751592	1
181			0.892216	1	0.764331	1
182			0.916168	1	0.783439	1
183			0.952096	1	0.796178	1
184			0.988024	1	0.815287	1
185			1	1	0.821656	1
186					0.859873	1
187					0.872611	1
188					0.88535	1
189					0.910828	1
190					0.917197	1
191					0.949045	1
192					0.968153	1
193					0.974522	1
194					0.987261	1
195					1	1

## Sheet: Fig3_ROC curve by type
	FPR_Lun	TPR_Lun	FPR_Bre	TPR_Bre	FPR_Col	TPR_Col	FPR_Liv	TPR_Liv	FPR_Pan	TPR_Pan	FPR_Sto	TPR_Sto
0	0	0	0	0	0	0	0	0	0	0	0	0
1	0	0.06	0	0.0285714	0	0.0142857	0	0.025	0	0.025	0	0.05
2	0	0.07	0	0.0571429	0	0.557143	0	0.075	0	0.45	0	0.1
3	0	0.1	0	0.128571	0.00625	0.557143	0	0.575	0.00625	0.45	0	0.85
4	0	0.12	0	0.157143	0.00625	0.714286	0.00625	0.575	0.00625	0.65	0.00625	0.85
5	0	0.15	0	0.742857	0.0125	0.714286	0.00625	0.675	0.0125	0.65	0.00625	0.975
6	0	0.17	0.00625	0.742857	0.0125	0.728571	0.0125	0.675	0.0125	0.7	0.01875	0.975
7	0	0.19	0.00625	0.857143	0.01875	0.728571	0.0125	0.725	0.01875	0.7	0.01875	1
8	0	0.47	0.01875	0.857143	0.01875	0.9	0.01875	0.725	0.01875	0.975	1	1
9	0.00625	0.47	0.01875	0.914286	0.025	0.9	0.01875	0.925	0.03125	0.975
10	0.00625	0.59	0.0375	0.914286	0.025	0.914286	0.025	0.925	0.03125	1
11	0.0125	0.59	0.0375	0.928571	0.075	0.914286	0.025	0.95	1	1
12	0.0125	0.61	0.04375	0.928571	0.075	0.928571	0.225	0.95
13	0.01875	0.61	0.04375	0.942857	0.23125	0.928571	0.225	0.975
14	0.01875	0.66	0.05625	0.942857	0.23125	0.942857	0.44375	0.975
15	0.025	0.66	0.05625	0.957143	0.28125	0.942857	0.44375	1
16	0.025	0.7	0.13125	0.957143	0.28125	0.957143	1	1
17	0.0375	0.7	0.13125	0.971429	0.29375	0.957143
18	0.0375	0.75	0.29375	0.971429	0.29375	0.971429
19	0.05625	0.75	0.29375	0.985714	0.31875	0.971429
20	0.05625	0.79	0.45625	0.985714	0.31875	0.985714
21	0.075	0.79	0.45625	1	0.425	0.985714
22	0.075	0.81	1	1	0.425	1
23	0.08125	0.81			1	1
24	0.08125	0.83
25	0.1125	0.83
26	0.1125	0.84
27	0.125	0.84
28	0.125	0.85
29	0.19375	0.85
30	0.19375	0.86
31	0.2125	0.86
32	0.2125	0.88
33	0.23125	0.88
34	0.23125	0.89
35	0.24375	0.89
36	0.24375	0.91
37	0.2625	0.91
38	0.2625	0.92
39	0.31875	0.92
40	0.31875	0.93
41	0.34375	0.93
42	0.34375	0.94
43	0.35625	0.94
44	0.35625	0.95
45	0.40625	0.95
46	0.40625	0.96
47	0.4375	0.96
48	0.4375	0.99
49	0.84375	0.99
50	0.84375	1
51	1	1

## Sheet: Fig3_PRC curve
	Recall	Precision
0	1	0.727273
1	0.997222	0.726721
2	0.997222	0.728195
3	0.997222	0.729675
4	0.997222	0.731161
5	0.997222	0.732653
6	0.997222	0.734151
7	0.997222	0.735656
8	0.997222	0.737166
9	0.997222	0.738683
10	0.997222	0.740206
11	0.997222	0.741736
12	0.997222	0.743271
13	0.997222	0.744813
14	0.997222	0.746362
15	0.997222	0.747917
16	0.997222	0.749478
17	0.997222	0.751046
18	0.997222	0.752621
19	0.997222	0.754202
20	0.997222	0.755789
21	0.997222	0.757384
22	0.997222	0.758985
23	0.997222	0.760593
24	0.997222	0.762208
25	0.997222	0.76383
26	0.997222	0.765458
27	0.997222	0.767094
28	0.997222	0.768737
29	0.997222	0.770386
30	0.997222	0.772043
31	0.997222	0.773707
32	0.997222	0.775378
33	0.997222	0.777056
34	0.997222	0.778742
35	0.997222	0.780435
36	0.997222	0.782135
37	0.997222	0.783843
38	0.997222	0.785558
39	0.997222	0.787281
40	0.997222	0.789011
41	0.997222	0.790749
42	0.997222	0.792494
43	0.997222	0.794248
44	0.997222	0.796009
45	0.997222	0.797778
46	0.997222	0.799555
47	0.997222	0.801339
48	0.997222	0.803132
49	0.997222	0.804933
50	0.997222	0.806742
51	0.997222	0.808559
52	0.997222	0.810384
53	0.997222	0.812217
54	0.997222	0.814059
55	0.997222	0.815909
56	0.997222	0.817768
57	0.997222	0.819635
58	0.997222	0.82151
59	0.997222	0.823394
60	0.997222	0.825287
61	0.997222	0.827189
62	0.997222	0.829099
63	0.997222	0.831019
64	0.994444	0.830626
65	0.994444	0.832558
66	0.994444	0.834499
67	0.991667	0.834112
68	0.991667	0.836066
69	0.988889	0.835681
70	0.986111	0.835294
71	0.983333	0.834906
72	0.983333	0.836879
73	0.983333	0.838863
74	0.980556	0.83848
75	0.980556	0.840476
76	0.980556	0.842482
77	0.980556	0.844498
78	0.977778	0.844125
79	0.977778	0.846154
80	0.977778	0.848193
81	0.977778	0.850242
82	0.977778	0.8523
83	0.977778	0.854369
84	0.977778	0.856448
85	0.977778	0.858537
86	0.977778	0.860636
87	0.975	0.860294
88	0.975	0.862408
89	0.975	0.864532
90	0.972222	0.864198
91	0.972222	0.866337
92	0.972222	0.868486
93	0.972222	0.870647
94	0.972222	0.872818
95	0.969444	0.8725
96	0.966667	0.87218
97	0.966667	0.874372
98	0.966667	0.876574
99	0.966667	0.878788
100	0.966667	0.881013
101	0.963889	0.880711
102	0.961111	0.880407
103	0.961111	0.882653
104	0.961111	0.88491
105	0.958333	0.884615
106	0.958333	0.886889
107	0.958333	0.889175
108	0.958333	0.891473
109	0.955556	0.891192
110	0.955556	0.893506
111	0.955556	0.895833
112	0.955556	0.898172
113	0.952778	0.897906
114	0.95	0.897638
115	0.95	0.9
116	0.95	0.902375
117	0.947222	0.902116
118	0.944444	0.901857
119	0.944444	0.904255
120	0.941667	0.904
121	0.941667	0.906417
122	0.941667	0.908847
123	0.938889	0.908602
124	0.936111	0.908356
125	0.936111	0.910811
126	0.936111	0.913279
127	0.936111	0.915761
128	0.933333	0.915531
129	0.933333	0.918033
130	0.933333	0.920548
131	0.933333	0.923077
132	0.933333	0.92562
133	0.933333	0.928177
134	0.933333	0.930748
135	0.933333	0.933333
136	0.933333	0.935933
137	0.933333	0.938547
138	0.933333	0.941176
139	0.930556	0.941011
140	0.930556	0.943662
141	0.927778	0.943503
142	0.927778	0.946176
143	0.927778	0.948864
144	0.925	0.948718
145	0.925	0.951429
146	0.925	0.954155
147	0.925	0.956897
148	0.925	0.959654
149	0.925	0.962428
150	0.922222	0.962319
151	0.919444	0.962209
152	0.919444	0.965015
153	0.916667	0.964912
154	0.913889	0.964809
155	0.911111	0.964706
156	0.911111	0.967552
157	0.911111	0.970414
158	0.911111	0.973294
159	0.908333	0.973214
160	0.905556	0.973134
161	0.902778	0.973054
162	0.9	0.972973
163	0.897222	0.972892
164	0.897222	0.975831
165	0.897222	0.978788
166	0.894444	0.978723
167	0.894444	0.981707
168	0.891667	0.981651
169	0.888889	0.981595
170	0.886111	0.981538
171	0.883333	0.981481
172	0.880556	0.981424
173	0.877778	0.981366
174	0.877778	0.984424
175	0.875	0.984375
176	0.875	0.987461
177	0.872222	0.987421
178	0.869444	0.987382
179	0.866667	0.987342
180	0.863889	0.987302
181	0.861111	0.987261
182	0.858333	0.98722
183	0.858333	0.990385
184	0.855556	0.990354
185	0.852778	0.990323
186	0.85	0.990291
187	0.847222	0.99026
188	0.844444	0.990228
189	0.841667	0.990196
190	0.838889	0.990164
191	0.836111	0.990132
192	0.833333	0.990099
193	0.830556	0.990066
194	0.827778	0.990033
195	0.825	0.99
196	0.822222	0.989967
197	0.819444	0.989933
198	0.816667	0.989899
199	0.813889	0.989865
200	0.811111	0.989831
201	0.808333	0.989796
202	0.805556	0.989761
203	0.802778	0.989726
204	0.8	0.989691
205	0.797222	0.989655
206	0.794444	0.989619
207	0.791667	0.989583
208	0.788889	0.989547
209	0.786111	0.98951
210	0.783333	0.989474
211	0.780556	0.989437
212	0.777778	0.989399
213	0.775	0.989362
214	0.772222	0.989324
215	0.769444	0.989286
216	0.766667	0.989247
217	0.763889	0.989209
218	0.761111	0.98917
219	0.758333	0.98913
220	0.755556	0.989091
221	0.752778	0.989051
222	0.75	0.989011
223	0.747222	0.988971
224	0.744444	0.98893
225	0.744444	0.992593
226	0.741667	0.992565
227	0.738889	0.992537
228	0.736111	0.992509
229	0.733333	0.992481
230	0.730556	0.992453
231	0.727778	0.992424
232	0.725	0.992395
233	0.725	0.996183
234	0.722222	0.996169
235	0.719444	0.996154
236	0.716667	0.996139
237	0.713889	0.996124
238	0.711111	0.996109
239	0.708333	0.996094
240	0.705556	0.996078
241	0.702778	0.996063
242	0.7	0.996047
243	0.697222	0.996032
244	0.694444	0.996016
245	0.691667	0.996
246	0.688889	0.995984
247	0.686111	0.995968
248	0.683333	0.995951
249	0.680556	0.995935
250	0.677778	0.995918
251	0.675	0.995902
252	0.672222	0.995885
253	0.669444	0.995868
254	0.666667	0.995851
255	0.663889	0.995833
256	0.661111	0.995816
257	0.658333	0.995798
258	0.655556	0.995781
259	0.652778	0.995763
260	0.65	0.995745
261	0.647222	0.995726
262	0.644444	0.995708
263	0.641667	0.99569
264	0.638889	0.995671
265	0.636111	0.995652
266	0.633333	0.995633
267	0.630556	0.995614
268	0.627778	0.995595
269	0.625	0.995575
270	0.622222	0.995556
271	0.619444	0.995536
272	0.616667	0.995516
273	0.613889	0.995495
274	0.611111	0.995475
275	0.608333	0.995455
276	0.605556	0.995434
277	0.602778	0.995413
278	0.6	0.995392
279	0.597222	0.99537
280	0.594444	0.995349
281	0.591667	0.995327
282	0.591667	1
283	0.588889	1
284	0.586111	1
285	0.583333	1
286	0.580556	1
287	0.577778	1
288	0.575	1
289	0.572222	1
290	0.569444	1
291	0.566667	1
292	0.563889	1
293	0.561111	1
294	0.558333	1
295	0.555556	1
296	0.552778	1
297	0.55	1
298	0.547222	1
299	0.544444	1
300	0.541667	1
301	0.538889	1
302	0.536111	1
303	0.533333	1
304	0.530556	1
305	0.527778	1
306	0.525	1
307	0.522222	1
308	0.519444	1
309	0.516667	1
310	0.513889	1
311	0.511111	1
312	0.508333	1
313	0.505556	1
314	0.502778	1
315	0.5	1
316	0.497222	1
317	0.494444	1
318	0.491667	1
319	0.488889	1
320	0.486111	1
321	0.483333	1
322	0.480556	1
323	0.477778	1
324	0.475	1
325	0.472222	1
326	0.469444	1
327	0.466667	1
328	0.463889	1
329	0.461111	1
330	0.458333	1
331	0.455556	1
332	0.452778	1
333	0.45	1
334	0.447222	1
335	0.444444	1
336	0.441667	1
337	0.438889	1
338	0.436111	1
339	0.433333	1
340	0.430556	1
341	0.427778	1
342	0.425	1
343	0.422222	1
344	0.419444	1
345	0.416667	1
346	0.413889	1
347	0.411111	1
348	0.408333	1
349	0.405556	1
350	0.402778	1
351	0.4	1
352	0.397222	1
353	0.394444	1
354	0.391667	1
355	0.388889	1
356	0.386111	1
357	0.383333	1
358	0.380556	1
359	0.377778	1
360	0.375	1
361	0.372222	1
362	0.369444	1
363	0.366667	1
364	0.363889	1
365	0.361111	1
366	0.358333	1
367	0.355556	1
368	0.352778	1
369	0.35	1
370	0.347222	1
371	0.344444	1
372	0.341667	1
373	0.338889	1
374	0.336111	1
375	0.333333	1
376	0.330556	1
377	0.327778	1
378	0.325	1
379	0.322222	1
380	0.319444	1
381	0.316667	1
382	0.313889	1
383	0.311111	1
384	0.308333	1
385	0.305556	1
386	0.302778	1
387	0.3	1
388	0.297222	1
389	0.294444	1
390	0.291667	1
391	0.288889	1
392	0.286111	1
393	0.283333	1
394	0.280556	1
395	0.277778	1
396	0.275	1
397	0.272222	1
398	0.269444	1
399	0.263889	1
400	0.261111	1
401	0.258333	1
402	0.255556	1
403	0.252778	1
404	0.25	1
405	0.247222	1
406	0.244444	1
407	0.241667	1
408	0.238889	1
409	0.236111	1
410	0.233333	1
411	0.230556	1
412	0.227778	1
413	0.225	1
414	0.222222	1
415	0.219444	1
416	0.216667	1
417	0.213889	1
418	0.211111	1
419	0.208333	1
420	0.205556	1
421	0.202778	1
422	0.2	1
423	0.197222	1
424	0.194444	1
425	0.191667	1
426	0.188889	1
427	0.186111	1
428	0.183333	1
429	0.180556	1
430	0.177778	1
431	0.175	1
432	0.172222	1
433	0.169444	1
434	0.166667	1
435	0.161111	1
436	0.158333	1
437	0.155556	1
438	0.152778	1
439	0.15	1
440	0.147222	1
441	0.144444	1
442	0.141667	1
443	0.138889	1
444	0.136111	1
445	0.119444	1
446	0.113889	1
447	0.111111	1
448	0.108333	1
449	0.102778	1
450	0.0972222	1
451	0.0916667	1
452	0.0805556	1
453	0.0666667	1
454	0.0472222	1
455	0.0305556	1
456	0.025	1
457	0	1

## Sheet: Fig4_Box plot
ID_LUAD	Label_LUAD	MeanScore_LUAD	ID_BRCA	Label_BRCA	MeanScore_BRCA	ID_COAD	Label_COAD	MeanScore_COAD	ID_LIHC	Label_LIHC	MeanScore_LIHC	ID_PAAD	Label_PAAD	MeanScore_PAAD	ID_STAD	Label_STAD	MeanScore_STAD
Adv10	LUAD	0.597606	1Bre10	BRCA	0.348001	1Col11	COAD	0.241827	1Liv10	LIHC	0.29994	1Pan10	PAAD	0.225966	1Sto10	STAD	0.298403
Adv11	LUAD	0.919773	1Bre11	BRCA	0.119801	1Col12	COAD	0.0869514	1Liv11	LIHC	0.0809849	1Pan11	PAAD	0.218155	1Sto12	STAD	0.407598
Adv13	LUAD	0.737248	1Bre13	BRCA	0.0551052	1Col16	COAD	0.334292	1Liv13	LIHC	0.599043	1Pan13	PAAD	0.702668	1Sto14	STAD	0.176635
Adv18	LUAD	0.551067	1Bre17	BRCA	0.335173	1Col17	COAD	0.233995	1Liv14	LIHC	0.386963	1Pan14	PAAD	0.685553	1Sto15	STAD	0.612652
Adv19	LUAD	0.159379	1Bre18	BRCA	0.414628	1Col18	COAD	0.0573557	1Liv15	LIHC	0.924259	1Pan15	PAAD	0.368001	1Sto16	STAD	0.000143188
Adv21	LUAD	0.916233	1Bre21	BRCA	0.279773	1Col19	COAD	0.280947	1Liv16	LIHC	0.462881	1Pan16	PAAD	0.397251	1Sto17	STAD	0.235083
Adv22	LUAD	0.829222	1Bre23	BRCA	0.463869	1Col21	COAD	0.225943	1Liv18	LIHC	0.222465	1Pan17	PAAD	0.341175	1Sto19	STAD	0.109665
Adv23	LUAD	0.394543	1Bre24	BRCA	0.200049	1Col22	COAD	0.0139941	1Liv19	LIHC	0.58727	1Pan19	PAAD	0.39428	1Sto1	STAD	0.019749
Adv26	LUAD	0.277052	1Bre25	BRCA	0.34193	1Col23	COAD	0.0951273	1Liv21	LIHC	0.506856	1Pan20	PAAD	0.586189	1Sto22	STAD	6.06088e-05
Adv27	LUAD	0.309616	1Bre26	BRCA	0.242148	1Col24	COAD	0.00580703	1Liv24	LIHC	0.182808	1Pan21	PAAD	0.300547	1Sto25	STAD	0.300566
Adv28	LUAD	0.250185	1Bre27	BRCA	0.091538	1Col26	COAD	0.0920871	1Liv26	LIHC	0.246172	1Pan22	PAAD	0.433617	1Sto27	STAD	0.077312
Adv29	LUAD	0.757701	1Bre29	BRCA	0.323307	1Col27	COAD	0.1392	1Liv27	LIHC	0.327784	1Pan23	PAAD	0.375834	1Sto29	STAD	0.466475
Adv2	LUAD	0.527222	1Bre2	BRCA	0.0249739	1Col28	COAD	0.0720603	1Liv28	LIHC	0.159307	1Pan24	PAAD	0.417351	1Sto2	STAD	0.298016
Adv30	LUAD	0.556535	1Bre30	BRCA	0.361492	1Col29	COAD	0.0333527	1Liv29	LIHC	0.695787	1Pan29	PAAD	0.318849	1Sto4	STAD	0.327354
Adv32	LUAD	0.34651	2Bre1	BRCA	0.670555	1Col2	COAD	0.00503748	2Liv1	LIHC	0.354814	1Pan30	PAAD	0.319282	1Sto5	STAD	0.0988988
Adv33	LUAD	0.163386	2Bre3	BRCA	0.448506	1Col30	COAD	0.00330386	2Liv2	LIHC	0.773012	2Pan4	PAAD	0.492437	1Sto6	STAD	0.142778
Adv35	LUAD	0.675294	2Bre5	BRCA	0.743118	2Col1	COAD	0.168216	2Liv3	LIHC	0.415098	2Pan5	PAAD	0.442487	1Sto7	STAD	0.291192
Adv36	LUAD	0.540712	2Bre8	BRCA	0.768308	2Col2	COAD	0.630313	2Liv6	LIHC	0.168404	2Pan6	PAAD	0.594013	1Sto8	STAD	0.161958
Adv37	LUAD	0.0532438	2Bre9	BRCA	0.362527	2Col3	COAD	0.338313	2Liv7	LIHC	0.0439487	2Pan7	PAAD	0.468178	1Sto9	STAD	0.258604
Adv38	LUAD	0.725616	1Bre3	BRCA	0.00381151	2Col5	COAD	0.651233	2Liv10	LIHC	0.984233	2Pan8	PAAD	0.619704	2Sto2	STAD	0.340603
Adv39	LUAD	0.0277504	2Bre13	BRCA	0.609866	2Col7	COAD	0.58518	2Liv12	LIHC	0.739446	2Pan9	PAAD	0.536019	2Sto3	STAD	0.301001
Adv3	LUAD	0.589674	2Bre14	BRCA	0.892706	2Col8	COAD	0.680243	2Liv13	LIHC	0.092877	2Pan10	PAAD	0.624831	2Sto5	STAD	0.60855
Adv40	LUAD	0.767025	2Bre16	BRCA	0.564035	2Col9	COAD	0.680004	2Liv14	LIHC	0.914713	2Pan12	PAAD	0.532389	2Sto6	STAD	0.542927
Adv41	LUAD	0.950702	2Bre17	BRCA	0.056805	2Col10	COAD	0.598351	2Liv15	LIHC	0.575333	2Pan13	PAAD	0.0457458	2Sto7	STAD	0.654553
Adv42	LUAD	0.909251	2Bre19	BRCA	0.646068	2Col11	COAD	0.615454	2Liv16	LIHC	0.100438	2Pan15	PAAD	0.626718	2Sto8	STAD	0.486821
Adv43	LUAD	0.979075	1Bre4	BRCA	0.0266565	2Col12	COAD	0.456316	2Liv19	LIHC	0.372685	2Pan16	PAAD	0.605513	2Sto10	STAD	0.568222
Adv45	LUAD	0.890805	2Bre20	BRCA	0.657574	2Col13	COAD	0.668117	2Liv21	LIHC	0.0647859	2Pan17	PAAD	0.530123	2Sto21	STAD	0.739839
Adv46	LUAD	0.747587	2Bre21	BRCA	0.0281673	2Col14	COAD	0.767209	2Liv22	LIHC	0.172524	2Pan19	PAAD	0.417159	2Sto22	STAD	0.729541
Adv47	LUAD	0.641598	2Bre22	BRCA	9.26631e-05	2Col19	COAD	0.40141	2Liv23	LIHC	0.612036	2Pan21	PAAD	0.380764	2Sto24	STAD	0.220093
Adv49	LUAD	0.970359	2Bre23	BRCA	0.0070128	2Col20	COAD	0.421669	2Liv24	LIHC	0.627627	2Pan22	PAAD	0.49118	2Sto25	STAD	0.113139
Adv50	LUAD	0.682591	2Bre24	BRCA	0.00165156	2Col21	COAD	0.335297	2Liv26	LIHC	0.498433	2Pan24	PAAD	0.502237	2Sto26	STAD	0.568395
Adv51	LUAD	0.886249	2Bre25	BRCA	0.000164949	2Col22	COAD	0.252068	2Liv27	LIHC	0.620518	2Pan26	PAAD	0.285338	2Sto29	STAD	0.341325
Adv55	LUAD	0.913179	2Bre26	BRCA	0.0259255	2Col24	COAD	0.134967	2Liv28	LIHC	0.790133	2Pan27	PAAD	0.289299	2Sto30	STAD	0.21255
Adv57	LUAD	0.694037	2Bre27	BRCA	0.00474654	2Col25	COAD	0.650924	2Liv29	LIHC	0.12429	2Pan28	PAAD	0.534742	2Sto41	STAD	0.115809
Adv58	LUAD	0.560909	2Bre29	BRCA	0.0187606	2Col27	COAD	0.164835	1Liv5	LIHC	0.000875681	2Pan29	PAAD	0.262351	2Sto42	STAD	0.605919
Adv59	LUAD	0.964105	1Bre5	BRCA	0.00121967	2Col30	COAD	0.511028	2Liv30	LIHC	0.427299	1Pan5	PAAD	0.391151	2Sto43	STAD	0.389179
Adv5	LUAD	0.530758	1Bre6	BRCA	0.0789372	1Col8	COAD	0.0682163	1Liv6	LIHC	0.0244005	2Pan30	PAAD	0.401556	2Sto46	STAD	0.0942898
Adv8	LUAD	0.310545	1Bre7	BRCA	0.0370783	1Col9	COAD	0.0948844	1Liv7	LIHC	0.031446	1Pan6	PAAD	0.269022	2Sto47	STAD	0.554496
Adv9	LUAD	0.0396851	1Bre8	BRCA	0.047523	3Col1	COAD	0.803855	1Liv8	LIHC	0.178053	1Pan8	PAAD	0.400581	2Sto48	STAD	0.849726
Kug10	LUAD	0.950335	1Bre9	BRCA	0.270648	3Col2	COAD	0.572641	1Liv9	LIHC	0.382305	1Pan9	PAAD	0.233346	2Sto49	STAD	0.264313
Kug11	LUAD	0.977027	3Bre1	BRCA	0.470858	3Col4	COAD	0.735655	Adv10	LUAD	0.0292331	Adv10	LUAD	0.152374	Adv10	LUAD	0.0098839
Kug13	LUAD	0.914841	3Bre2	BRCA	0.193274	3Col5	COAD	0.429129	Adv11	LUAD	0.140717	Adv11	LUAD	0.092583	Adv11	LUAD	0.000230947
Kug14	LUAD	0.214909	3Bre3	BRCA	0.159672	3Col6	COAD	0.971692	Adv13	LUAD	0.0123909	Adv13	LUAD	0.0452435	Adv13	LUAD	0.0155656
Kug16	LUAD	0.510444	3Bre4	BRCA	0.455313	3Col10	COAD	0.801043	Adv18	LUAD	0.0410164	Adv18	LUAD	0.108177	Adv18	LUAD	0.0132007
Kug18	LUAD	0.938673	3Bre5	BRCA	0.408407	3Col14	COAD	0.440332	Adv19	LUAD	0.0278452	Adv19	LUAD	0.158947	Adv19	LUAD	0.264734
Kug19	LUAD	0.957687	3Bre7	BRCA	0.419886	3Col17	COAD	0.147731	Adv21	LUAD	0.00694675	Adv21	LUAD	0.0567293	Adv21	LUAD	0.00554645
Kug20	LUAD	0.989777	3Bre8	BRCA	0.31565	3Col12	COAD	0.66569	Adv22	LUAD	0.0100744	Adv22	LUAD	0.0045921	Adv22	LUAD	0.00923156
Kug21	LUAD	0.965562	3Bre9	BRCA	0.375719	3Col13	COAD	0.577467	Adv23	LUAD	0.00104714	Adv23	LUAD	0.00124245	Adv23	LUAD	0.202802
Kug22	LUAD	0.566278	3Bre10	BRCA	0.572842	3Col19	COAD	0.0375173	Adv26	LUAD	0.0662587	Adv26	LUAD	0.162175	Adv26	LUAD	0.140506
Kug25	LUAD	0.623418	3Bre12	BRCA	0.55263	3Col20	COAD	0.037823	Adv27	LUAD	0.0360321	Adv27	LUAD	0.248142	Adv27	LUAD	0.00390845
Kug27	LUAD	0.892772	3Bre14	BRCA	0.540227	3Col28	COAD	0.528022	Adv28	LUAD	0.0534529	Adv28	LUAD	0.155234	Adv28	LUAD	0.0756492
Kug28	LUAD	0.375856	3Bre18	BRCA	0.0884739	3Col29	COAD	0.428977	Adv29	LUAD	0.000829603	Adv29	LUAD	0.0370395	Adv29	LUAD	0.0130865
Kug2	LUAD	0.999625	3Bre19	BRCA	0.303296	3Col21	COAD	0.442028	Adv2	LUAD	0.0472089	Adv2	LUAD	0.142493	Adv2	LUAD	0.000311747
Kug32	LUAD	0.96322	3Bre21	BRCA	0.419661	3Col22	COAD	0.366759	Adv30	LUAD	0.044962	Adv30	LUAD	0.113638	Adv30	LUAD	0.010751
Kug33	LUAD	0.998757	3Bre22	BRCA	0.562798	3Col23	COAD	0.394322	Adv32	LUAD	0.0232415	Adv32	LUAD	0.232108	Adv32	LUAD	0.000416587
Kug34	LUAD	0.945038	3Bre23	BRCA	0.375988	3Col45	COAD	0.235545	Adv33	LUAD	0.0243257	Adv33	LUAD	0.18537	Adv33	LUAD	0.0460307
Kug36	LUAD	0.952849	3Bre24	BRCA	0.596117	3Col46	COAD	0.131199	Adv35	LUAD	0.0115614	Adv35	LUAD	0.0505155	Adv35	LUAD	0.0332968
Kug37	LUAD	0.994693	3Bre26	BRCA	0.674566	3Col47	COAD	0.0537059	Adv36	LUAD	0.0203809	Adv36	LUAD	0.109252	Adv36	LUAD	0.0608363
Kug38	LUAD	0.930555	3Bre27	BRCA	0.59359	3Col49	COAD	0.16112	Adv37	LUAD	0.0102457	Adv37	LUAD	0.0964041	Adv37	LUAD	0.00190979
Kug40	LUAD	0.823745	3Bre25	BRCA	0.708308	3Col41	COAD	0.204246	Adv38	LUAD	0.000151457	Adv38	LUAD	0.00222129	Adv38	LUAD	0.0220959
Kug42	LUAD	0.85381	3Bre29	BRCA	0.467211	3Col42	COAD	0.172731	Adv39	LUAD	0.00215214	Adv39	LUAD	0.045432	Adv39	LUAD	0.000115939
Kug46	LUAD	0.971841	3Bre15	BRCA	0.618473	3Col44	COAD	0.426058	Adv3	LUAD	0.163731	Adv3	LUAD	0.0908509	Adv3	LUAD	0.000295786
Kug47	LUAD	0.99989	3Bre17	BRCA	0.66938	3Col40	COAD	0.459402	Adv40	LUAD	0.0249861	Adv40	LUAD	0.0348892	Adv40	LUAD	0.00595113
Kug49	LUAD	0.876366	3Bre42	BRCA	0.342867	3Col36	COAD	0.857406	Adv41	LUAD	0.0156235	Adv41	LUAD	0.0696617	Adv41	LUAD	0.000256525
Kug4	LUAD	0.24039	3Bre43	BRCA	0.164021	3Col37	COAD	0.737596	Adv42	LUAD	0.010224	Adv42	LUAD	0.0119121	Adv42	LUAD	0.0136767
Kug50	LUAD	0.737151	3Bre45	BRCA	0.190237	3Col38	COAD	0.711668	Adv43	LUAD	0.019837	Adv43	LUAD	0.00874788	Adv43	LUAD	7.65095e-05
Kug51	LUAD	0.99225	3Bre46	BRCA	0.261941	3Col39	COAD	0.578669	Adv45	LUAD	0.0333256	Adv45	LUAD	0.000963373	Adv45	LUAD	0.00164329
Kug52	LUAD	0.997796	3Bre47	BRCA	0.366034	3Col31	COAD	0.507708	Adv46	LUAD	0.0881944	Adv46	LUAD	0.0195213	Adv46	LUAD	0.00443942
Kug53	LUAD	0.996875	3Bre48	BRCA	0.215687	3Col32	COAD	0.606734	Adv47	LUAD	0.02338	Adv47	LUAD	0.0193005	Adv47	LUAD	0.0297134
Kug56	LUAD	0.75961	3Bre50	BRCA	0.300743	3Col35	COAD	0.667309	Adv49	LUAD	0.0013045	Adv49	LUAD	0.000572427	Adv49	LUAD	0.000258433
Kug57	LUAD	0.997836	Adv10	LUAD	0.00715636	Adv10	LUAD	8.67327e-05	Adv50	LUAD	0.0171554	Adv50	LUAD	0.0466115	Adv50	LUAD	0.00594486
Kug59	LUAD	0.993537	Adv11	LUAD	0.0132811	Adv11	LUAD	0.000116546	Adv51	LUAD	0.00597998	Adv51	LUAD	0.00367723	Adv51	LUAD	0.0134481
Kug5	LUAD	0.463935	Adv13	LUAD	0.000350034	Adv13	LUAD	4.95819e-10	Adv55	LUAD	0.0450641	Adv55	LUAD	0.0113363	Adv55	LUAD	0.000481925
Kug60	LUAD	0.980343	Adv18	LUAD	0.0115284	Adv18	LUAD	0.0165853	Adv57	LUAD	0.0100339	Adv57	LUAD	0.0317222	Adv57	LUAD	0.00586015
Kug61	LUAD	0.94535	Adv19	LUAD	0.0207236	Adv19	LUAD	0.0200637	Adv58	LUAD	0.00515417	Adv58	LUAD	0.0131895	Adv58	LUAD	0.0730878
Kug62	LUAD	0.985879	Adv21	LUAD	2.76537e-05	Adv21	LUAD	3.43934e-09	Adv59	LUAD	0.0291692	Adv59	LUAD	0.00435072	Adv59	LUAD	0.000172635
Kug64	LUAD	0.99842	Adv22	LUAD	0.00181609	Adv22	LUAD	4.78369e-10	Adv5	LUAD	0.00586629	Adv5	LUAD	0.0421913	Adv5	LUAD	0.000960735
Kug65	LUAD	0.925859	Adv23	LUAD	1.24541e-05	Adv23	LUAD	5.9344e-07	Adv8	LUAD	0.110063	Adv8	LUAD	0.242492	Adv8	LUAD	0.000138503
Kug67	LUAD	0.864763	Adv26	LUAD	0.0110225	Adv26	LUAD	0.0282586	Adv9	LUAD	0.487079	Adv9	LUAD	0.272791	Adv9	LUAD	0.00799566
Kug68	LUAD	0.999684	Adv27	LUAD	0.0190769	Adv27	LUAD	0.033454	1Bre10	BRCA	0.108467	1Bre10	BRCA	0.327221	1Bre10	BRCA	0.000836177
Kug6	LUAD	0.9558	Adv28	LUAD	0.0173068	Adv28	LUAD	0.131355	1Bre11	BRCA	0.0655829	1Bre11	BRCA	0.429359	1Bre11	BRCA	0.004397
Kug71	LUAD	0.897868	Adv29	LUAD	5.06921e-05	Adv29	LUAD	0.0105343	1Bre13	BRCA	0.135629	1Bre13	BRCA	0.217292	1Bre13	BRCA	0.00614878
Kug72	LUAD	0.99954	Adv2	LUAD	0.0310214	Adv2	LUAD	3.4148e-07	1Bre17	BRCA	0.102787	1Bre17	BRCA	0.274857	1Bre17	BRCA	0.00491788
Kug74	LUAD	0.993561	Adv30	LUAD	0.0238435	Adv30	LUAD	0.0134687	1Bre18	BRCA	0.0530728	1Bre18	BRCA	0.294927	1Bre18	BRCA	0.000955486
Kug75	LUAD	0.991837	Adv32	LUAD	6.80293e-06	Adv32	LUAD	2.77011e-05	1Bre21	BRCA	0.0455794	1Bre21	BRCA	0.259566	1Bre21	BRCA	0.0156662
Kug79	LUAD	0.992806	Adv33	LUAD	0.013369	Adv33	LUAD	0.0586915	1Bre23	BRCA	0.00379032	1Bre23	BRCA	0.366101	1Bre23	BRCA	1.16733e-05
Kug80	LUAD	0.883804	Adv35	LUAD	0.000237947	Adv35	LUAD	0.00792218	1Bre24	BRCA	0.0119615	1Bre24	BRCA	0.336356	1Bre24	BRCA	3.38501e-05
Kug83	LUAD	0.939367	Adv36	LUAD	8.2807e-05	Adv36	LUAD	0.00894701	1Bre25	BRCA	0.0891705	1Bre25	BRCA	0.220412	1Bre25	BRCA	0.00212434
Kug85	LUAD	0.958609	Adv37	LUAD	0.101989	Adv37	LUAD	0.061008	1Bre26	BRCA	0.0522158	1Bre26	BRCA	0.310859	1Bre26	BRCA	0.000166198
Kug87	LUAD	0.993047	Adv38	LUAD	1.05106e-05	Adv38	LUAD	3.1539e-07	1Bre27	BRCA	0.00685184	1Bre27	BRCA	0.431515	1Bre27	BRCA	6.67698e-06
Kug88	LUAD	0.999139	Adv39	LUAD	0.198575	Adv39	LUAD	1.24559e-05	1Bre29	BRCA	0.0807938	1Bre29	BRCA	0.183172	1Bre29	BRCA	0.00361291
Kug89	LUAD	0.718644	Adv3	LUAD	0.0403739	Adv3	LUAD	0.00583858	1Bre2	BRCA	0.0366226	1Bre2	BRCA	0.449697	1Bre2	BRCA	0.187509
Kug91	LUAD	0.977239	Adv40	LUAD	0.000247277	Adv40	LUAD	3.90187e-05	1Bre30	BRCA	0.084368	1Bre30	BRCA	0.242775	1Bre30	BRCA	0.000631289
Kug92	LUAD	0.877758	Adv41	LUAD	0.000441615	Adv41	LUAD	1.16493e-07	2Bre1	BRCA	0.0232753	2Bre1	BRCA	0.120672	2Bre1	BRCA	4.9977e-05
Kug93	LUAD	0.754112	Adv42	LUAD	0.000414476	Adv42	LUAD	3.28833e-07	2Bre3	BRCA	0.297547	2Bre3	BRCA	0.0402293	2Bre3	BRCA	0.000404259
Kug94	LUAD	0.947773	Adv43	LUAD	0.000218531	Adv43	LUAD	1.22223e-10	2Bre5	BRCA	0.109343	2Bre5	BRCA	0.0431441	2Bre5	BRCA	0.000727221
Kug95	LUAD	0.897843	Adv45	LUAD	0.00102049	Adv45	LUAD	1.98284e-10	2Bre8	BRCA	0.0618661	2Bre8	BRCA	0.0874455	2Bre8	BRCA	0.000125696
Kug96	LUAD	0.989644	Adv46	LUAD	0.0240248	Adv46	LUAD	6.93847e-07	2Bre9	BRCA	0.112234	2Bre9	BRCA	0.154354	2Bre9	BRCA	0.0144801
Kug97	LUAD	0.58442	Adv47	LUAD	0.000681272	Adv47	LUAD	1.93949e-05	1Bre3	BRCA	0.405889	1Bre3	BRCA	0.465543	1Bre3	BRCA	0.00041755
Kug99	LUAD	0.963545	Adv49	LUAD	0.000227652	Adv49	LUAD	2.21666e-08	2Bre13	BRCA	0.165807	2Bre13	BRCA	0.012757	2Bre13	BRCA	0.000121375
1Bre10	BRCA	0.0350477	Adv50	LUAD	0.00349196	Adv50	LUAD	0.0115352	2Bre14	BRCA	0.0757204	2Bre14	BRCA	0.0307225	2Bre14	BRCA	0.000581028
1Bre11	BRCA	0.0605062	Adv51	LUAD	4.7619e-05	Adv51	LUAD	6.07336e-08	2Bre16	BRCA	0.288759	2Bre16	BRCA	0.0352173	2Bre16	BRCA	0.000827072
1Bre13	BRCA	0.157667	Adv55	LUAD	0.00482296	Adv55	LUAD	1.44106e-08	2Bre17	BRCA	0.0399287	2Bre17	BRCA	0.0484382	2Bre17	BRCA	0.230559
1Bre17	BRCA	0.00464171	Adv57	LUAD	0.0188543	Adv57	LUAD	0.0183837	2Bre19	BRCA	0.03137	2Bre19	BRCA	0.074873	2Bre19	BRCA	0.000324565
1Bre18	BRCA	0.0233224	Adv58	LUAD	0.0172043	Adv58	LUAD	2.12223e-06	1Bre4	BRCA	0.127182	1Bre4	BRCA	0.319162	1Bre4	BRCA	0.0289159
1Bre21	BRCA	0.0148005	Adv59	LUAD	0.0111693	Adv59	LUAD	6.77589e-09	2Bre20	BRCA	0.0691514	2Bre20	BRCA	0.0680267	2Bre20	BRCA	0.000162237
1Bre23	BRCA	0.0011802	Adv5	LUAD	0.0424398	Adv5	LUAD	3.40444e-08	2Bre21	BRCA	0.280077	2Bre21	BRCA	0.330389	2Bre21	BRCA	0.000189062
1Bre24	BRCA	0.0356841	Adv8	LUAD	0.0203179	Adv8	LUAD	7.16014e-07	2Bre22	BRCA	0.418018	2Bre22	BRCA	0.198525	2Bre22	BRCA	0.00140091
1Bre25	BRCA	0.0156462	Adv9	LUAD	0.0133101	Adv9	LUAD	1.40886e-05	2Bre23	BRCA	0.50391	2Bre23	BRCA	0.215038	2Bre23	BRCA	0.000175986
1Bre26	BRCA	0.00739874	1Col11	COAD	0.174137	1Bre10	BRCA	0.00138324	2Bre24	BRCA	0.118013	2Bre24	BRCA	0.440743	2Bre24	BRCA	0.000943193
1Bre27	BRCA	0.0541721	1Col12	COAD	0.130604	1Bre11	BRCA	0.0271524	2Bre25	BRCA	0.0823634	2Bre25	BRCA	0.482809	2Bre25	BRCA	0.000638424
1Bre29	BRCA	0.0140689	1Col16	COAD	0.0351246	1Bre13	BRCA	0.0227791	2Bre26	BRCA	0.0336339	2Bre26	BRCA	0.135494	2Bre26	BRCA	0.352161
1Bre2	BRCA	0.0548545	1Col17	COAD	0.0157527	1Bre17	BRCA	0.0517531	2Bre27	BRCA	0.301141	2Bre27	BRCA	0.331794	2Bre27	BRCA	0.00325043
1Bre30	BRCA	0.0172489	1Col18	COAD	0.021258	1Bre18	BRCA	0.0191306	2Bre29	BRCA	0.0967663	2Bre29	BRCA	0.52496	2Bre29	BRCA	0.000762877
2Bre1	BRCA	0.00534654	1Col19	COAD	0.029434	1Bre21	BRCA	0.1044	1Bre5	BRCA	0.638973	1Bre5	BRCA	0.263089	1Bre5	BRCA	0.00690181
2Bre3	BRCA	0.12706	1Col21	COAD	0.00998662	1Bre23	BRCA	0.000767234	1Bre6	BRCA	0.0778019	1Bre6	BRCA	0.333437	1Bre6	BRCA	0.0420554
2Bre5	BRCA	0.102672	1Col22	COAD	0.0443792	1Bre24	BRCA	1.24885e-05	1Bre7	BRCA	0.0235495	1Bre7	BRCA	0.370214	1Bre7	BRCA	0.155897
2Bre8	BRCA	0.00705104	1Col23	COAD	0.115504	1Bre25	BRCA	0.0652914	1Bre8	BRCA	0.0915291	1Bre8	BRCA	0.29643	1Bre8	BRCA	0.0556867
2Bre9	BRCA	0.0122816	1Col24	COAD	0.0150327	1Bre26	BRCA	0.0088475	1Bre9	BRCA	0.152127	1Bre9	BRCA	0.374744	1Bre9	BRCA	0.0129107
1Bre3	BRCA	0.000353967	1Col26	COAD	0.0710257	1Bre27	BRCA	5.19898e-05	1Col11	COAD	0.00658715	1Col11	COAD	0.154823	1Col11	COAD	9.37648e-06
2Bre13	BRCA	0.0336148	1Col27	COAD	0.0456286	1Bre29	BRCA	0.133941	1Col12	COAD	0.18767	1Col12	COAD	0.216554	1Col12	COAD	0.00185876
2Bre14	BRCA	0.016141	1Col28	COAD	0.061537	1Bre2	BRCA	0.0203164	1Col16	COAD	0.0159302	1Col16	COAD	0.291518	1Col16	COAD	0.00119569
2Bre16	BRCA	0.0963935	1Col29	COAD	0.0861406	1Bre30	BRCA	0.0438022	1Col17	COAD	0.0217727	1Col17	COAD	0.293552	1Col17	COAD	0.00155455
2Bre17	BRCA	0.0920675	1Col2	COAD	0.0049558	2Bre1	BRCA	0.0496379	1Col18	COAD	0.00110126	1Col18	COAD	0.323238	1Col18	COAD	0.00011316
2Bre19	BRCA	0.00242991	1Col30	COAD	0.0223411	2Bre3	BRCA	6.58445e-05	1Col19	COAD	0.0202003	1Col19	COAD	0.308651	1Col19	COAD	0.00090954
1Bre4	BRCA	0.0246968	2Col1	COAD	0.0446975	2Bre5	BRCA	2.99662e-05	1Col21	COAD	0.0191963	1Col21	COAD	0.223377	1Col21	COAD	0.00269638
2Bre20	BRCA	0.0012714	2Col2	COAD	0.00311779	2Bre8	BRCA	0.0111675	1Col22	COAD	0.709162	1Col22	COAD	0.171114	1Col22	COAD	0.00163543
2Bre21	BRCA	0.0913369	2Col3	COAD	0.000970948	2Bre9	BRCA	0.0717713	1Col23	COAD	0.204054	1Col23	COAD	0.19738	1Col23	COAD	0.0255828
2Bre22	BRCA	0.0146498	2Col5	COAD	0.000851097	1Bre3	BRCA	6.38985e-06	1Col24	COAD	0.682378	1Col24	COAD	0.112598	1Col24	COAD	0.000288877
2Bre23	BRCA	0.0378857	2Col7	COAD	0.0127392	2Bre13	BRCA	0.00202878	1Col26	COAD	0.237326	1Col26	COAD	0.0950436	1Col26	COAD	0.0620841
2Bre24	BRCA	0.0720941	2Col8	COAD	6.25631e-05	2Bre14	BRCA	1.55932e-05	1Col27	COAD	0.105188	1Col27	COAD	0.154753	1Col27	COAD	0.0711776
2Bre25	BRCA	0.0677074	2Col9	COAD	0.000791888	2Bre16	BRCA	0.0100072	1Col28	COAD	0.134597	1Col28	COAD	0.175745	1Col28	COAD	0.0359934
2Bre26	BRCA	0.0730037	2Col10	COAD	0.0149272	2Bre17	BRCA	0.0148115	1Col29	COAD	0.138635	1Col29	COAD	0.116878	1Col29	COAD	0.103074
2Bre27	BRCA	0.0211657	2Col11	COAD	0.0103381	2Bre19	BRCA	0.00966177	1Col2	COAD	0.0116563	1Col2	COAD	0.31812	1Col2	COAD	6.48034e-05
2Bre29	BRCA	0.107447	2Col12	COAD	0.0196421	1Bre4	BRCA	0.0197358	1Col30	COAD	0.786637	1Col30	COAD	0.0837425	1Col30	COAD	0.000681668
1Bre5	BRCA	0.0412735	2Col13	COAD	0.00856214	2Bre20	BRCA	0.0185054	2Col1	COAD	0.0104559	2Col1	COAD	0.276647	2Col1	COAD	0.0122279
1Bre6	BRCA	0.043453	2Col14	COAD	2.7645e-05	2Bre21	BRCA	0.027543	2Col2	COAD	0.0231828	2Col2	COAD	0.181142	2Col2	COAD	0.0108441
1Bre7	BRCA	0.0607487	2Col19	COAD	0.000296073	2Bre22	BRCA	0.102863	2Col3	COAD	0.0325237	2Col3	COAD	0.222931	2Col3	COAD	0.0407706
1Bre8	BRCA	0.0988669	2Col20	COAD	0.00517894	2Bre23	BRCA	0.0197919	2Col5	COAD	0.185621	2Col5	COAD	0.120327	2Col5	COAD	0.00300194
1Bre9	BRCA	0.0291319	2Col21	COAD	0.0174976	2Bre24	BRCA	0.0925371	2Col7	COAD	0.00561993	2Col7	COAD	0.155455	2Col7	COAD	0.030912
1Col11	COAD	1.27139e-05	2Col22	COAD	0.000458776	2Bre25	BRCA	0.129634	2Col8	COAD	0.00538184	2Col8	COAD	0.0785064	2Col8	COAD	0.0730214
1Col12	COAD	0.00930848	2Col24	COAD	0.00289385	2Bre26	BRCA	0.0638693	2Col9	COAD	0.0201923	2Col9	COAD	0.142874	2Col9	COAD	0.0320532
1Col16	COAD	0.0172606	2Col25	COAD	0.00960034	2Bre27	BRCA	0.0811765	2Col10	COAD	0.0126384	2Col10	COAD	0.126904	2Col10	COAD	0.0156142
1Col17	COAD	0.047495	2Col27	COAD	0.00470023	2Bre29	BRCA	0.0206008	2Col11	COAD	0.0267929	2Col11	COAD	0.163023	2Col11	COAD	0.0225725
1Col18	COAD	0.0908013	2Col30	COAD	0.000696092	1Bre5	BRCA	3.36027e-05	2Col12	COAD	0.0354088	2Col12	COAD	0.22873	2Col12	COAD	0.0129802
1Col19	COAD	0.0433451	1Col8	COAD	0.0322226	1Bre6	BRCA	0.0983743	2Col13	COAD	0.00521932	2Col13	COAD	0.175552	2Col13	COAD	0.0218105
1Col21	COAD	0.0959826	1Col9	COAD	0.0356526	1Bre7	BRCA	0.0210944	2Col14	COAD	0.0697887	2Col14	COAD	0.109851	2Col14	COAD	0.00203175
1Col22	COAD	0.0277406	Kug10	LUAD	0.000177272	1Bre8	BRCA	0.0614679	2Col19	COAD	0.0343655	2Col19	COAD	0.173765	2Col19	COAD	0.000363164
1Col23	COAD	0.0311439	Kug11	LUAD	0.00127188	1Bre9	BRCA	0.0184577	2Col20	COAD	0.0158788	2Col20	COAD	0.151206	2Col20	COAD	0.0155257
1Col24	COAD	0.0537979	Kug13	LUAD	0.00302167	Kug10	LUAD	1.4116e-05	2Col21	COAD	0.0136027	2Col21	COAD	0.13052	2Col21	COAD	0.0626697
1Col26	COAD	0.0437619	Kug14	LUAD	0.00924794	Kug11	LUAD	4.3682e-05	2Col22	COAD	0.00652659	2Col22	COAD	0.351658	2Col22	COAD	0.00194475
1Col27	COAD	0.0193808	Kug16	LUAD	0.00127205	Kug13	LUAD	6.28329e-05	2Col24	COAD	0.00590682	2Col24	COAD	0.40677	2Col24	COAD	9.89277e-05
1Col28	COAD	0.0203411	Kug18	LUAD	7.04691e-05	Kug14	LUAD	0.0672744	2Col25	COAD	0.165024	2Col25	COAD	0.0591119	2Col25	COAD	0.00347807
1Col29	COAD	0.0495394	Kug19	LUAD	4.10525e-05	Kug16	LUAD	0.0110574	2Col27	COAD	0.0018059	2Col27	COAD	0.404964	2Col27	COAD	1.58549e-05
1Col2	COAD	0.272374	Kug20	LUAD	2.36983e-06	Kug18	LUAD	3.06019e-05	2Col30	COAD	0.185126	2Col30	COAD	0.112185	2Col30	COAD	0.00534909
1Col30	COAD	0.0780133	Kug21	LUAD	5.72846e-05	Kug19	LUAD	0.00242816	1Col8	COAD	0.0119752	1Col8	COAD	0.241581	1Col8	COAD	0.000102673
2Col1	COAD	0.0369392	Kug22	LUAD	0.00226281	Kug20	LUAD	1.619e-09	1Col9	COAD	0.0015815	1Col9	COAD	0.354764	1Col9	COAD	4.79187e-05
2Col2	COAD	0.0165119	Kug25	LUAD	0.010458	Kug21	LUAD	9.08264e-06	Kug10	LUAD	0.0202018	Kug10	LUAD	0.0626195	Kug10	LUAD	0.00209452
2Col3	COAD	0.0643032	Kug27	LUAD	0.00924322	Kug22	LUAD	0.0369217	Kug11	LUAD	0.00193844	Kug11	LUAD	0.0592449	Kug11	LUAD	0.00015166
2Col5	COAD	0.000618366	Kug28	LUAD	0.00606489	Kug25	LUAD	0.0129337	Kug13	LUAD	0.00415455	Kug13	LUAD	0.163436	Kug13	LUAD	0.000100955
2Col7	COAD	0.00826473	Kug2	LUAD	0.0160984	Kug27	LUAD	0.000196456	Kug14	LUAD	0.0172581	Kug14	LUAD	0.318955	Kug14	LUAD	9.06741e-05
2Col8	COAD	0.0131127	Kug32	LUAD	0.00045877	Kug28	LUAD	0.0195755	Kug16	LUAD	0.0122508	Kug16	LUAD	0.248023	Kug16	LUAD	0.000113383
2Col9	COAD	0.00707243	Kug33	LUAD	5.10371e-05	Kug2	LUAD	1.61055e-11	Kug18	LUAD	0.0116021	Kug18	LUAD	0.0227924	Kug18	LUAD	0.00131662
2Col10	COAD	0.00716367	Kug34	LUAD	4.07506e-06	Kug32	LUAD	2.8602e-05	Kug19	LUAD	0.012409	Kug19	LUAD	0.0231195	Kug19	LUAD	0.00257962
2Col11	COAD	0.0116415	Kug36	LUAD	2.8201e-05	Kug33	LUAD	3.68902e-06	Kug20	LUAD	0.00392335	Kug20	LUAD	0.00903547	Kug20	LUAD	0.000702488
2Col12	COAD	0.0147052	Kug37	LUAD	2.95762e-06	Kug34	LUAD	6.86829e-05	Kug21	LUAD	0.00596198	Kug21	LUAD	0.0270913	Kug21	LUAD	0.00755818
2Col13	COAD	0.00152541	Kug38	LUAD	0.000159859	Kug36	LUAD	7.94923e-06	Kug22	LUAD	0.00608549	Kug22	LUAD	0.217365	Kug22	LUAD	0.000169069
2Col14	COAD	2.65792e-05	Kug40	LUAD	8.45863e-06	Kug37	LUAD	3.42093e-09	Kug25	LUAD	0.00395427	Kug25	LUAD	0.21906	Kug25	LUAD	0.000462216
2Col19	COAD	0.000122881	Kug42	LUAD	8.69354e-05	Kug38	LUAD	0.000203658	Kug27	LUAD	0.00146361	Kug27	LUAD	0.0324559	Kug27	LUAD	0.000456057
2Col20	COAD	3.86876e-05	Kug46	LUAD	0.000118998	Kug40	LUAD	0.00344307	Kug28	LUAD	0.00790925	Kug28	LUAD	0.328858	Kug28	LUAD	3.19248e-05
2Col21	COAD	0.00196454	Kug47	LUAD	0.00192421	Kug42	LUAD	2.48926e-11	Kug2	LUAD	0.00472478	Kug2	LUAD	0.0151763	Kug2	LUAD	6.50582e-05
2Col22	COAD	0.0106474	Kug49	LUAD	0.000444718	Kug46	LUAD	7.46197e-07	Kug32	LUAD	0.0106402	Kug32	LUAD	0.0244042	Kug32	LUAD	0.00226121
2Col24	COAD	0.0923875	Kug4	LUAD	0.00902491	Kug47	LUAD	8.47608e-09	Kug33	LUAD	0.0014753	Kug33	LUAD	0.0749506	Kug33	LUAD	0.000282635
2Col25	COAD	0.000365757	Kug50	LUAD	0.00348482	Kug49	LUAD	0.00205055	Kug34	LUAD	0.0129146	Kug34	LUAD	0.141441	Kug34	LUAD	7.20412e-05
2Col27	COAD	0.0336434	Kug51	LUAD	1.85113e-06	Kug4	LUAD	0.0191677	Kug36	LUAD	0.00331418	Kug36	LUAD	0.140774	Kug36	LUAD	1.4858e-05
2Col30	COAD	0.000552686	Kug52	LUAD	3.85107e-06	Kug50	LUAD	0.00905057	Kug37	LUAD	0.00447639	Kug37	LUAD	0.00646763	Kug37	LUAD	5.00257e-05
1Col8	COAD	0.255975	Kug53	LUAD	0.000925934	Kug51	LUAD	1.07759e-07	Kug38	LUAD	0.00317867	Kug38	LUAD	0.0809481	Kug38	LUAD	0.000698989
1Col9	COAD	0.0948221	Kug56	LUAD	0.00967545	Kug52	LUAD	1.88656e-09	Kug40	LUAD	0.0132019	Kug40	LUAD	0.212938	Kug40	LUAD	5.93088e-05
1Liv10	LIHC	0.0497998	Kug57	LUAD	0.000561506	Kug53	LUAD	2.56331e-07	Kug42	LUAD	0.00030708	Kug42	LUAD	0.000637426	Kug42	LUAD	0.0220399
1Liv11	LIHC	0.0568268	Kug59	LUAD	0.00306198	Kug56	LUAD	0.0121787	Kug46	LUAD	0.00332262	Kug46	LUAD	0.142467	Kug46	LUAD	1.60603e-05
1Liv13	LIHC	0.279663	Kug5	LUAD	0.00357989	Kug57	LUAD	1.47461e-08	Kug47	LUAD	0.000181018	Kug47	LUAD	0.0344219	Kug47	LUAD	1.42082e-05
1Liv14	LIHC	0.0129099	Kug60	LUAD	4.82734e-05	Kug59	LUAD	2.57615e-08	Kug49	LUAD	0.00795328	Kug49	LUAD	0.190462	Kug49	LUAD	0.000115809
1Liv15	LIHC	0.0101829	Kug61	LUAD	4.88496e-05	Kug5	LUAD	0.0139985	Kug4	LUAD	0.00388288	Kug4	LUAD	0.423979	Kug4	LUAD	0.000224868
1Liv16	LIHC	0.00969883	Kug62	LUAD	5.69227e-06	Kug60	LUAD	6.13171e-08	Kug50	LUAD	0.0107052	Kug50	LUAD	0.291177	Kug50	LUAD	7.83682e-05
1Liv18	LIHC	0.0617846	Kug64	LUAD	9.84003e-05	Kug61	LUAD	7.53645e-06	Kug51	LUAD	0.00713636	Kug51	LUAD	0.0246681	Kug51	LUAD	2.58901e-05
1Liv19	LIHC	0.0477559	Kug65	LUAD	0.0156422	Kug62	LUAD	4.15034e-06	Kug52	LUAD	0.00419448	Kug52	LUAD	0.00777597	Kug52	LUAD	0.000153735
1Liv21	LIHC	0.0327999	Kug67	LUAD	0.0082816	Kug64	LUAD	2.42132e-05	Kug53	LUAD	0.0337384	Kug53	LUAD	0.00440789	Kug53	LUAD	9.84172e-05
1Liv24	LIHC	0.0540607	Kug68	LUAD	3.40002e-07	Kug65	LUAD	0.000113042	Kug56	LUAD	0.0480366	Kug56	LUAD	0.183022	Kug56	LUAD	2.26596e-05
1Liv26	LIHC	0.767062	Kug6	LUAD	0.0208175	Kug67	LUAD	0.000226749	Kug57	LUAD	0.0163495	Kug57	LUAD	0.058418	Kug57	LUAD	2.51487e-05
1Liv27	LIHC	0.0546914	Kug71	LUAD	1.18994e-05	Kug68	LUAD	3.17287e-08	Kug59	LUAD	0.00476168	Kug59	LUAD	0.0412943	Kug59	LUAD	2.11603e-05
1Liv28	LIHC	0.0531988	Kug72	LUAD	1.95017e-05	Kug6	LUAD	3.29013e-06	Kug5	LUAD	0.0247222	Kug5	LUAD	0.330064	Kug5	LUAD	0.000576852
1Liv29	LIHC	0.0421747	Kug74	LUAD	3.3101e-06	Kug71	LUAD	2.89459e-10	Kug60	LUAD	0.062272	Kug60	LUAD	0.0298228	Kug60	LUAD	8.8403e-05
2Liv1	LIHC	0.00335378	Kug75	LUAD	2.45718e-05	Kug72	LUAD	4.38175e-09	Kug61	LUAD	0.0021782	Kug61	LUAD	0.0610816	Kug61	LUAD	4.62849e-05
2Liv2	LIHC	5.69487e-05	Kug79	LUAD	3.26906e-05	Kug74	LUAD	1.19009e-05	Kug62	LUAD	0.00185562	Kug62	LUAD	0.0373325	Kug62	LUAD	1.11001e-05
2Liv3	LIHC	0.0662108	Kug80	LUAD	6.72072e-05	Kug75	LUAD	3.03129e-09	Kug64	LUAD	0.0187239	Kug64	LUAD	0.0321038	Kug64	LUAD	3.80779e-06
2Liv6	LIHC	0.0466659	Kug83	LUAD	3.34424e-05	Kug79	LUAD	4.94598e-06	Kug65	LUAD	0.0789673	Kug65	LUAD	0.0243985	Kug65	LUAD	0.00010903
2Liv7	LIHC	0.00298237	Kug85	LUAD	0.00701259	Kug80	LUAD	1.48518e-05	Kug67	LUAD	0.0625342	Kug67	LUAD	0.117133	Kug67	LUAD	4.80403e-05
2Liv10	LIHC	9.57331e-05	Kug87	LUAD	0.000371922	Kug83	LUAD	0.000178716	Kug68	LUAD	4.92448e-05	Kug68	LUAD	0.0636903	Kug68	LUAD	0.000167812
2Liv12	LIHC	4.14927e-05	Kug88	LUAD	0.000684169	Kug85	LUAD	0.000324616	Kug6	LUAD	0.0314595	Kug6	LUAD	0.00920564	Kug6	LUAD	0.000348962
2Liv13	LIHC	0.0201425	Kug89	LUAD	0.0125667	Kug87	LUAD	7.67221e-08	Kug71	LUAD	0.00574903	Kug71	LUAD	0.00122558	Kug71	LUAD	0.00141898
2Liv14	LIHC	0.0510093	Kug91	LUAD	1.33081e-05	Kug88	LUAD	1.67992e-06	Kug72	LUAD	7.64603e-05	Kug72	LUAD	0.0393837	Kug72	LUAD	3.31975e-05
2Liv15	LIHC	0.864966	Kug92	LUAD	0.00012661	Kug89	LUAD	0.00357426	Kug74	LUAD	5.93446e-05	Kug74	LUAD	0.0615863	Kug74	LUAD	7.88488e-05
2Liv16	LIHC	0.036055	Kug93	LUAD	0.000680437	Kug91	LUAD	6.95772e-05	Kug75	LUAD	0.00251288	Kug75	LUAD	0.165086	Kug75	LUAD	3.67784e-05
2Liv19	LIHC	0.000274469	Kug94	LUAD	0.00848146	Kug92	LUAD	0.00635515	Kug79	LUAD	0.00502548	Kug79	LUAD	0.00204749	Kug79	LUAD	0.000779048
2Liv21	LIHC	0.115197	Kug95	LUAD	2.7043e-05	Kug93	LUAD	7.18088e-05	Kug80	LUAD	0.00367648	Kug80	LUAD	0.357978	Kug80	LUAD	9.07391e-06
2Liv22	LIHC	0.277688	Kug96	LUAD	0.000123906	Kug94	LUAD	0.000439194	Kug83	LUAD	0.0228267	Kug83	LUAD	0.128654	Kug83	LUAD	7.53128e-05
2Liv23	LIHC	0.0150078	Kug97	LUAD	2.12893e-06	Kug95	LUAD	0.000241147	Kug85	LUAD	0.0621553	Kug85	LUAD	0.0251225	Kug85	LUAD	0.000154945
2Liv24	LIHC	0.0489604	Kug99	LUAD	3.8972e-06	Kug96	LUAD	5.03602e-09	Kug87	LUAD	0.0197206	Kug87	LUAD	0.00277036	Kug87	LUAD	0.000115169
2Liv26	LIHC	0.0300655	1Liv10	LIHC	0.462517	Kug97	LUAD	4.22944e-10	Kug88	LUAD	0.0603968	Kug88	LUAD	0.000765266	Kug88	LUAD	6.63852e-05
2Liv27	LIHC	0.00174191	1Liv11	LIHC	0.156281	Kug99	LUAD	0.00313403	Kug89	LUAD	0.117106	Kug89	LUAD	0.185887	Kug89	LUAD	0.00132897
2Liv28	LIHC	0.062603	1Liv13	LIHC	0.0454047	1Liv10	LIHC	1.00922e-08	Kug91	LUAD	0.00492068	Kug91	LUAD	0.0565045	Kug91	LUAD	8.96516e-05
2Liv29	LIHC	0.127791	1Liv14	LIHC	0.443019	1Liv11	LIHC	2.10443e-07	Kug92	LUAD	0.0100498	Kug92	LUAD	0.0302487	Kug92	LUAD	0.000827793
1Liv5	LIHC	0.224609	1Liv15	LIHC	0.0818389	1Liv13	LIHC	3.36798e-09	Kug93	LUAD	0.00865809	Kug93	LUAD	0.0832302	Kug93	LUAD	0.0391319
2Liv30	LIHC	0.0138834	1Liv16	LIHC	0.465275	1Liv14	LIHC	2.12798e-05	Kug94	LUAD	0.0110323	Kug94	LUAD	0.0559938	Kug94	LUAD	0.000284398
1Liv6	LIHC	0.110474	1Liv18	LIHC	0.125027	1Liv15	LIHC	0.000144708	Kug95	LUAD	0.00805619	Kug95	LUAD	0.157394	Kug95	LUAD	0.000104713
1Liv7	LIHC	0.622362	1Liv19	LIHC	0.124205	1Liv16	LIHC	3.34461e-06	Kug96	LUAD	0.000421918	Kug96	LUAD	0.00963386	Kug96	LUAD	0.000105668
1Liv8	LIHC	0.00808201	1Liv21	LIHC	0.0224485	1Liv18	LIHC	0.0817485	Kug97	LUAD	0.00106612	Kug97	LUAD	0.000999353	Kug97	LUAD	0.0879862
1Liv9	LIHC	0.0427956	1Liv24	LIHC	0.0922453	1Liv19	LIHC	0.0291097	Kug99	LUAD	0.0037623	Kug99	LUAD	0.0363869	Kug99	LUAD	0.000222423
1Pan10	PAAD	0.0284015	1Liv26	LIHC	0.00605503	1Liv21	LIHC	0.00096917	1Pan10	PAAD	0.0304132	1Liv10	LIHC	0.107394	1Liv10	LIHC	0.000430464
1Pan11	PAAD	0.0910948	1Liv27	LIHC	0.114191	1Liv24	LIHC	0.0345954	1Pan11	PAAD	0.059511	1Liv11	LIHC	0.321872	1Liv11	LIHC	0.0062386
1Pan13	PAAD	0.000798387	1Liv28	LIHC	0.0464628	1Liv26	LIHC	9.99863e-11	1Pan13	PAAD	0.00915729	1Liv13	LIHC	0.00479024	1Liv13	LIHC	0.00189814
1Pan14	PAAD	0.0153104	1Liv29	LIHC	0.00878001	1Liv27	LIHC	0.0532603	1Pan14	PAAD	0.0100535	1Liv14	LIHC	0.121293	1Liv14	LIHC	0.0018443
1Pan15	PAAD	0.0340045	2Liv1	LIHC	0.00138271	1Liv28	LIHC	0.0537468	1Pan15	PAAD	0.0660216	1Liv15	LIHC	0.0226848	1Liv15	LIHC	0.000125914
1Pan16	PAAD	0.0321303	2Liv2	LIHC	0.00336871	1Liv29	LIHC	0.0245723	1Pan16	PAAD	0.0301048	1Liv16	LIHC	0.0248179	1Liv16	LIHC	0.000221933
1Pan17	PAAD	0.037473	2Liv3	LIHC	0.00736232	2Liv1	LIHC	0.0254584	1Pan17	PAAD	0.0499876	1Liv18	LIHC	0.103391	1Liv18	LIHC	0.011619
1Pan19	PAAD	0.0367921	2Liv6	LIHC	0.00852458	2Liv2	LIHC	0.0215826	1Pan19	PAAD	0.1122	1Liv19	LIHC	0.146353	1Liv19	LIHC	0.000476357
1Pan20	PAAD	0.00506047	2Liv7	LIHC	0.00848587	2Liv3	LIHC	0.0479578	1Pan20	PAAD	0.0639931	1Liv21	LIHC	0.372256	1Liv21	LIHC	0.00219832
1Pan21	PAAD	0.0401491	2Liv10	LIHC	0.000384287	2Liv6	LIHC	0.0883252	1Pan21	PAAD	0.193843	1Liv24	LIHC	0.273085	1Liv24	LIHC	0.00723166
1Pan22	PAAD	0.0445462	2Liv12	LIHC	0.00104222	2Liv7	LIHC	0.0555872	1Pan22	PAAD	0.00067635	1Liv26	LIHC	0.0263282	1Liv26	LIHC	5.09145e-06
1Pan23	PAAD	0.0678428	2Liv13	LIHC	0.0213802	2Liv10	LIHC	6.82184e-05	1Pan23	PAAD	0.00165763	1Liv27	LIHC	0.207009	1Liv27	LIHC	0.0122217
1Pan24	PAAD	0.0747662	2Liv14	LIHC	0.000252134	2Liv12	LIHC	0.00452499	1Pan24	PAAD	0.00288211	1Liv28	LIHC	0.246512	1Liv28	LIHC	0.0149178
1Pan29	PAAD	0.0284924	2Liv15	LIHC	0.000233792	2Liv13	LIHC	0.0322257	1Pan29	PAAD	0.00436512	1Liv29	LIHC	0.146344	1Liv29	LIHC	0.00396815
1Pan30	PAAD	0.0691987	2Liv16	LIHC	0.0316485	2Liv14	LIHC	1.25386e-07	1Pan30	PAAD	0.0201523	2Liv1	LIHC	0.420694	2Liv1	LIHC	0.00046221
2Pan4	PAAD	0.0258058	2Liv19	LIHC	0.13144	2Liv15	LIHC	1.19522e-09	2Pan4	PAAD	0.11586	2Liv2	LIHC	0.417176	2Liv2	LIHC	5.75158e-05
2Pan5	PAAD	0.000927165	2Liv21	LIHC	0.0191779	2Liv16	LIHC	0.0423481	2Pan5	PAAD	0.613667	2Liv3	LIHC	0.403731	2Liv3	LIHC	0.000267425
2Pan6	PAAD	0.0299916	2Liv22	LIHC	0.0294938	2Liv19	LIHC	0.0108817	2Pan6	PAAD	0.236924	2Liv6	LIHC	0.416821	2Liv6	LIHC	0.0130118
2Pan7	PAAD	0.0420672	2Liv23	LIHC	0.00864218	2Liv21	LIHC	0.0215704	2Pan7	PAAD	0.165892	2Liv7	LIHC	0.592496	2Liv7	LIHC	0.0038721
2Pan8	PAAD	0.000105894	2Liv24	LIHC	8.70073e-05	2Liv22	LIHC	5.97957e-07	2Pan8	PAAD	0.238866	2Liv10	LIHC	0.158837	2Liv10	LIHC	0.000200911
2Pan9	PAAD	0.0453339	2Liv26	LIHC	2.05327e-05	2Liv23	LIHC	0.000208815	2Pan9	PAAD	0.0913374	2Liv12	LIHC	0.298415	2Liv12	LIHC	0.00016589
2Pan10	PAAD	0.0276025	2Liv27	LIHC	0.000120104	2Liv24	LIHC	8.01885e-08	2Pan10	PAAD	0.116958	2Liv13	LIHC	0.456469	2Liv13	LIHC	0.00051787
2Pan12	PAAD	0.0412583	2Liv28	LIHC	5.97833e-06	2Liv26	LIHC	0.00393268	2Pan12	PAAD	0.072765	2Liv14	LIHC	0.252174	2Liv14	LIHC	0.0001701
2Pan13	PAAD	0.819749	2Liv29	LIHC	0.0126557	2Liv27	LIHC	7.68677e-06	2Pan13	PAAD	0.166874	2Liv15	LIHC	0.0801498	2Liv15	LIHC	0.000946985
2Pan15	PAAD	0.00117848	1Liv5	LIHC	0.00560295	2Liv28	LIHC	5.70267e-08	2Pan15	PAAD	0.15384	2Liv16	LIHC	0.319384	2Liv16	LIHC	0.0233471
2Pan16	PAAD	0.00110133	2Liv30	LIHC	0.00216301	2Liv29	LIHC	0.0187018	2Pan16	PAAD	0.0348411	2Liv19	LIHC	0.436599	2Liv19	LIHC	0.000266763
2Pan17	PAAD	0.00871377	1Liv6	LIHC	0.0290456	1Liv5	LIHC	0.0294448	2Pan17	PAAD	0.077307	2Liv21	LIHC	0.553585	2Liv21	LIHC	0.0119848
2Pan19	PAAD	0.0670734	1Liv7	LIHC	0.0331006	2Liv30	LIHC	6.69378e-05	2Pan19	PAAD	0.552165	2Liv22	LIHC	0.267643	2Liv22	LIHC	0.0326115
2Pan21	PAAD	0.0277573	1Liv8	LIHC	0.446197	1Liv6	LIHC	0.235242	2Pan21	PAAD	0.0394645	2Liv23	LIHC	0.465453	2Liv23	LIHC	0.00154041
2Pan22	PAAD	0.0802545	1Liv9	LIHC	0.246967	1Liv7	LIHC	0.0010007	2Pan22	PAAD	0.0520661	2Liv24	LIHC	0.361648	2Liv24	LIHC	0.00461209
2Pan24	PAAD	0.083771	1Pan10	PAAD	0.00993531	1Liv8	LIHC	1.77121e-07	2Pan24	PAAD	0.104179	2Liv26	LIHC	0.424573	2Liv26	LIHC	0.00431673
2Pan26	PAAD	0.078828	1Pan11	PAAD	0.070628	1Liv9	LIHC	0.00368008	2Pan26	PAAD	0.114179	2Liv27	LIHC	0.444707	2Liv27	LIHC	0.00113635
2Pan27	PAAD	0.0793762	1Pan13	PAAD	0.0141334	1Pan10	PAAD	0.350858	2Pan27	PAAD	0.106307	2Liv28	LIHC	0.341519	2Liv28	LIHC	0.0026914
2Pan28	PAAD	0.0364693	1Pan14	PAAD	0.0046145	1Pan11	PAAD	0.253127	2Pan28	PAAD	0.0385899	2Liv29	LIHC	0.39905	2Liv29	LIHC	0.0125135
2Pan29	PAAD	0.118852	1Pan15	PAAD	0.0924396	1Pan13	PAAD	0.019733	2Pan29	PAAD	0.076977	1Liv5	LIHC	0.378074	1Liv5	LIHC	0.000203896
1Pan5	PAAD	0.119107	1Pan16	PAAD	0.0640714	1Pan14	PAAD	0.0294844	1Pan5	PAAD	0.00086902	2Liv30	LIHC	0.439897	2Liv30	LIHC	0.000246702
2Pan30	PAAD	0.0100757	1Pan17	PAAD	0.079664	1Pan15	PAAD	0.133776	2Pan30	PAAD	0.14939	1Liv6	LIHC	0.233484	1Liv6	LIHC	0.00562439
1Pan6	PAAD	0.0218228	1Pan19	PAAD	0.0385118	1Pan16	PAAD	0.0734145	1Pan6	PAAD	0.00949349	1Liv7	LIHC	0.0678166	1Liv7	LIHC	3.34585e-05
1Pan8	PAAD	0.0927714	1Pan20	PAAD	0.0331134	1Pan17	PAAD	0.0660362	1Pan8	PAAD	0.0143262	1Liv8	LIHC	0.0661049	1Liv8	LIHC	0.000147567
1Pan9	PAAD	0.115987	1Pan21	PAAD	0.0723836	1Pan19	PAAD	0.0330155	1Pan9	PAAD	0.0318367	1Liv9	LIHC	0.228029	1Liv9	LIHC	0.0144732
1Sto10	STAD	0.257661	1Pan22	PAAD	0.00531048	1Pan20	PAAD	0.020501	1Sto10	STAD	0.00875623	1Sto10	STAD	0.00183568	1Pan10	PAAD	0.0030276
1Sto12	STAD	0.0544147	1Pan23	PAAD	0.0126462	1Pan21	PAAD	0.0154407	1Sto12	STAD	0.0294369	1Sto12	STAD	0.115213	1Pan11	PAAD	0.000527953
1Sto14	STAD	0.205453	1Pan24	PAAD	0.00279155	1Pan22	PAAD	0.13083	1Sto14	STAD	0.0114676	1Sto14	STAD	0.0180964	1Pan13	PAAD	0.0746869
1Sto15	STAD	0.0335402	1Pan29	PAAD	0.273182	1Pan23	PAAD	0.0955343	1Sto15	STAD	0.00214807	1Sto15	STAD	0.0608972	1Pan14	PAAD	0.213815
1Sto16	STAD	0.282653	1Pan30	PAAD	0.210008	1Pan24	PAAD	0.0938904	1Sto16	STAD	0.000703988	1Sto16	STAD	0.260909	1Pan15	PAAD	0.0284364
1Sto17	STAD	0.186569	2Pan4	PAAD	0.000948721	1Pan29	PAAD	5.60527e-05	1Sto17	STAD	0.00217634	1Sto17	STAD	0.122979	1Pan16	PAAD	0.0462481
1Sto19	STAD	0.375217	2Pan5	PAAD	0.0074964	1Pan30	PAAD	4.50496e-05	1Sto19	STAD	0.00768444	1Sto19	STAD	0.112628	1Pan17	PAAD	0.109282
1Sto1	STAD	0.0165235	2Pan6	PAAD	7.9759e-05	2Pan4	PAAD	0.0730821	1Sto1	STAD	0.565093	1Sto1	STAD	0.148838	1Pan19	PAAD	0.0241619
1Sto22	STAD	0.148729	2Pan7	PAAD	0.00663881	2Pan5	PAAD	0.00413676	1Sto22	STAD	0.000408049	1Sto22	STAD	0.358351	1Pan20	PAAD	0.0449739
1Sto25	STAD	0.154538	2Pan8	PAAD	0.021586	2Pan6	PAAD	0.00999562	1Sto25	STAD	0.00541279	1Sto25	STAD	0.0628269	1Pan21	PAAD	0.0241562
1Sto27	STAD	0.0357295	2Pan9	PAAD	0.0002892	2Pan7	PAAD	0.0565851	1Sto27	STAD	0.33429	1Sto27	STAD	0.365729	1Pan22	PAAD	0.00167186
1Sto29	STAD	0.119908	2Pan10	PAAD	0.000731282	2Pan8	PAAD	0.000447973	1Sto29	STAD	0.0318842	1Sto29	STAD	0.0175104	1Pan23	PAAD	0.000632632
1Sto2	STAD	0.116909	2Pan12	PAAD	0.0016757	2Pan9	PAAD	0.0327614	1Sto2	STAD	0.0242721	1Sto2	STAD	0.112625	1Pan24	PAAD	0.000106137
1Sto4	STAD	0.346841	2Pan13	PAAD	4.28682e-05	2Pan10	PAAD	0.0322085	1Sto4	STAD	0.0111457	1Sto4	STAD	0.148765	1Pan29	PAAD	8.50971e-05
1Sto5	STAD	0.518475	2Pan15	PAAD	0.0125214	2Pan12	PAAD	0.0330798	1Sto5	STAD	0.0196928	1Sto5	STAD	0.057978	1Pan30	PAAD	8.3038e-05
1Sto6	STAD	0.361782	2Pan16	PAAD	0.0748386	2Pan13	PAAD	2.75952e-06	1Sto6	STAD	0.0196856	1Sto6	STAD	0.140807	2Pan4	PAAD	0.000668151
1Sto7	STAD	0.395272	2Pan17	PAAD	0.0230839	2Pan15	PAAD	0.00162531	1Sto7	STAD	0.00275449	1Sto7	STAD	0.13664	2Pan5	PAAD	0.00162716
1Sto8	STAD	0.633188	2Pan19	PAAD	0.0137111	2Pan16	PAAD	0.00119062	1Sto8	STAD	0.00040445	1Sto8	STAD	0.0128477	2Pan6	PAAD	0.000463938
1Sto9	STAD	0.083833	2Pan21	PAAD	0.103416	2Pan17	PAAD	0.0285588	1Sto9	STAD	0.00802499	1Sto9	STAD	0.259952	2Pan7	PAAD	0.00207533
3Col1	COAD	1.05831e-06	2Pan22	PAAD	0.0188602	2Pan19	PAAD	4.53929e-05	3Col1	COAD	0.00106506	3Col1	COAD	0.00618366	2Pan8	PAAD	0.00036809
3Col2	COAD	2.59278e-07	2Pan24	PAAD	0.043524	2Pan21	PAAD	0.00148758	3Col2	COAD	0.00569798	3Col2	COAD	0.00503644	2Pan9	PAAD	0.000263205
2Sto2	STAD	0.000165737	2Pan26	PAAD	0.138454	2Pan22	PAAD	5.10592e-06	2Sto2	STAD	0.0251802	2Sto2	STAD	0.00978468	2Pan10	PAAD	0.0036145
2Sto3	STAD	0.000103647	2Pan27	PAAD	0.0938166	2Pan24	PAAD	3.55283e-05	2Sto3	STAD	0.00900049	2Sto3	STAD	0.0164573	2Pan12	PAAD	0.00112639
3Col4	COAD	8.21371e-06	2Pan28	PAAD	0.0139464	2Pan26	PAAD	0.00410372	3Col4	COAD	0.00719644	3Col4	COAD	0.0117906	2Pan13	PAAD	0.00623396
3Col5	COAD	2.88963e-07	2Pan29	PAAD	0.123784	2Pan27	PAAD	0.0253572	3Col5	COAD	0.0151194	3Col5	COAD	0.01402	2Pan15	PAAD	0.00186325
2Sto5	STAD	1.82439e-06	1Pan5	PAAD	0.0126214	2Pan28	PAAD	0.0011683	2Sto5	STAD	0.0143739	2Sto5	STAD	0.00684282	2Pan16	PAAD	0.00928828
3Col6	COAD	2.48913e-05	2Pan30	PAAD	0.0932404	2Pan29	PAAD	7.84874e-06	3Col6	COAD	0.020526	3Col6	COAD	0.00108393	2Pan17	PAAD	0.00131955
2Sto6	STAD	0.000836254	1Pan6	PAAD	0.0257475	1Pan5	PAAD	0.177525	2Sto6	STAD	0.00146214	2Sto6	STAD	0.00776368	2Pan19	PAAD	0.000758751
2Sto7	STAD	0.000143569	1Pan8	PAAD	0.00301144	2Pan30	PAAD	0.00672264	2Sto7	STAD	0.00284783	2Sto7	STAD	0.0101719	2Pan21	PAAD	0.000429087
2Sto8	STAD	9.05146e-05	1Pan9	PAAD	0.0462175	1Pan6	PAAD	0.230128	2Sto8	STAD	0.023823	2Sto8	STAD	0.0070519	2Pan22	PAAD	0.000218277
2Sto10	STAD	2.18413e-05	1Sto10	STAD	8.14727e-05	1Pan8	PAAD	0.142582	2Sto10	STAD	0.00933336	2Sto10	STAD	0.00796595	2Pan24	PAAD	0.000289767
3Col10	COAD	2.71373e-05	1Sto12	STAD	0.00852996	1Pan9	PAAD	0.134816	3Col10	COAD	0.0103877	3Col10	COAD	0.0110999	2Pan26	PAAD	9.84858e-05
3Col14	COAD	0.000455035	1Sto14	STAD	3.16988e-05	1Sto10	STAD	3.56379e-10	3Col14	COAD	0.0326639	3Col14	COAD	0.0717494	2Pan27	PAAD	0.000106529
3Col17	COAD	2.74366e-07	1Sto15	STAD	0.000218493	1Sto12	STAD	0.0161411	3Col17	COAD	0.00540442	3Col17	COAD	0.00483182	2Pan28	PAAD	3.37569e-05
3Col12	COAD	7.43002e-06	1Sto16	STAD	0.00354858	1Sto14	STAD	0.00260669	3Col12	COAD	0.0111849	3Col12	COAD	0.0253428	2Pan29	PAAD	0.000127096
3Col13	COAD	2.17474e-06	1Sto17	STAD	0.00321413	1Sto15	STAD	0.00652966	3Col13	COAD	0.00388235	3Col13	COAD	0.0213928	1Pan5	PAAD	2.05238e-05
3Col19	COAD	0.0183891	1Sto19	STAD	0.00992692	1Sto16	STAD	0.0236675	3Col19	COAD	0.0741562	3Col19	COAD	0.209222	2Pan30	PAAD	0.00010539
3Col20	COAD	0.0135766	1Sto1	STAD	0.000713821	1Sto17	STAD	0.0301154	3Col20	COAD	0.0590395	3Col20	COAD	0.155048	1Pan6	PAAD	0.00308161
3Bre1	BRCA	0.000266591	1Sto22	STAD	0.00138317	1Sto19	STAD	0.0113248	3Bre1	BRCA	0.00962249	3Bre1	BRCA	0.0132433	1Pan8	PAAD	8.67296e-05
3Bre2	BRCA	0.000375588	1Sto25	STAD	0.000138763	1Sto1	STAD	5.67137e-05	3Bre2	BRCA	0.00378786	3Bre2	BRCA	0.00571597	1Pan9	PAAD	0.00167518
3Bre3	BRCA	0.000169499	1Sto27	STAD	7.35083e-05	1Sto22	STAD	0.0745303	3Bre3	BRCA	0.0140367	3Bre3	BRCA	0.0144423	3Col1	COAD	0.0386713
3Bre4	BRCA	3.34667e-06	1Sto29	STAD	0.000130458	1Sto25	STAD	0.00871248	3Bre4	BRCA	0.00765721	3Bre4	BRCA	0.0202674	3Col2	COAD	0.0250993
3Bre5	BRCA	7.02564e-07	1Sto2	STAD	0.0730161	1Sto27	STAD	9.34405e-05	3Bre5	BRCA	0.00331642	3Bre5	BRCA	0.0143457	3Col4	COAD	0.00301784
3Bre7	BRCA	0.00014136	1Sto4	STAD	0.0133664	1Sto29	STAD	7.28936e-09	3Bre7	BRCA	0.0126583	3Bre7	BRCA	0.0534424	3Col5	COAD	0.00557502
3Bre8	BRCA	1.34774e-05	1Sto5	STAD	0.000220621	1Sto2	STAD	0.0103113	3Bre8	BRCA	0.00549167	3Bre8	BRCA	0.0169863	3Col6	COAD	7.82732e-05
3Bre9	BRCA	2.98373e-06	1Sto6	STAD	0.0418142	1Sto4	STAD	0.0018834	3Bre9	BRCA	0.00384522	3Bre9	BRCA	0.0178878	3Col10	COAD	0.0014865
3Bre10	BRCA	0.00185986	1Sto7	STAD	0.0357043	1Sto5	STAD	2.36628e-05	3Bre10	BRCA	0.00295042	3Bre10	BRCA	0.0207458	3Col14	COAD	0.00366843
3Col28	COAD	0.00070542	1Sto8	STAD	0.000431418	1Sto6	STAD	0.00830631	3Col28	COAD	0.00445579	3Col28	COAD	0.121964	3Col17	COAD	0.0238431
3Col29	COAD	6.25901e-06	1Sto9	STAD	0.0289971	1Sto7	STAD	0.000387578	3Col29	COAD	0.00885957	3Col29	COAD	0.00874691	3Col12	COAD	0.0232522
3Col21	COAD	6.31562e-05	3Col1	COAD	0.00542894	1Sto8	STAD	1.4119e-08	3Col21	COAD	0.000656866	3Col21	COAD	0.0474672	3Col13	COAD	0.00318115
3Col22	COAD	8.18427e-06	3Col2	COAD	0.0219428	1Sto9	STAD	0.0327012	3Col22	COAD	0.00194475	3Col22	COAD	0.0498037	3Col19	COAD	0.072561
3Col23	COAD	0.0113953	2Sto2	STAD	0.00882928	2Sto2	STAD	0.112599	3Col23	COAD	0.029478	3Col23	COAD	0.0818398	3Col20	COAD	0.110774
3Col45	COAD	1.45786e-06	2Sto3	STAD	0.0017874	2Sto3	STAD	0.159254	3Col45	COAD	0.00921818	3Col45	COAD	0.00966825	3Bre1	BRCA	0.000232288
3Col46	COAD	1.50667e-06	3Col4	COAD	0.0234191	2Sto5	STAD	0.0718317	3Col46	COAD	0.00185865	3Col46	COAD	0.011316	3Bre2	BRCA	0.012261
3Col47	COAD	0.0236239	3Col5	COAD	0.186267	2Sto6	STAD	0.0811952	3Col47	COAD	0.0015144	3Col47	COAD	0.376987	3Bre3	BRCA	0.00381011
3Col49	COAD	8.4909e-07	2Sto5	STAD	0.0012184	2Sto7	STAD	0.0330707	3Col49	COAD	0.00566514	3Col49	COAD	0.00713793	3Bre4	BRCA	0.00262893
3Col41	COAD	8.28993e-07	3Col6	COAD	7.42105e-07	2Sto8	STAD	0.0461776	3Col41	COAD	0.00195594	3Col41	COAD	0.00507288	3Bre5	BRCA	0.0104053
3Col42	COAD	4.5747e-06	2Sto6	STAD	0.0175636	2Sto10	STAD	0.0563677	3Col42	COAD	0.00709841	3Col42	COAD	0.00699502	3Bre7	BRCA	0.00174442
3Col44	COAD	6.45039e-06	2Sto7	STAD	0.00748774	3Bre1	BRCA	0.398244	3Col44	COAD	0.00727186	3Col44	COAD	0.00738306	3Bre8	BRCA	0.00808599
3Col40	COAD	0.0105742	2Sto8	STAD	0.0326086	3Bre2	BRCA	0.221561	3Col40	COAD	0.0086354	3Col40	COAD	0.0363799	3Bre9	BRCA	0.00843364
3Col36	COAD	2.35341e-05	2Sto10	STAD	0.0119221	3Bre3	BRCA	0.202148	3Col36	COAD	0.0020013	3Col36	COAD	0.00533252	3Bre10	BRCA	0.0145293
3Col37	COAD	0.000863354	3Col10	COAD	0.00697931	3Bre4	BRCA	0.180972	3Col37	COAD	0.000217189	3Col37	COAD	0.00973905	3Col28	COAD	0.017552
3Col38	COAD	0.0010789	3Col14	COAD	0.0491722	3Bre5	BRCA	0.141675	3Col38	COAD	0.000805248	3Col38	COAD	0.00699589	3Col29	COAD	0.00821236
3Col39	COAD	0.000179549	3Col17	COAD	0.19498	3Bre7	BRCA	0.0568181	3Col39	COAD	0.00600738	3Col39	COAD	0.0146673	3Col21	COAD	0.00306867
3Col31	COAD	0.000577161	3Col12	COAD	0.000881624	3Bre8	BRCA	0.161248	3Col31	COAD	0.0263789	3Col31	COAD	0.0396164	3Col22	COAD	0.00205065
3Col32	COAD	6.50185e-05	3Col13	COAD	0.0340038	3Bre9	BRCA	0.100326	3Col32	COAD	0.000567402	3Col32	COAD	0.0116739	3Col23	COAD	0.0208941
3Col35	COAD	1.97566e-07	3Col19	COAD	0.00108521	3Bre10	BRCA	0.0702247	3Col35	COAD	0.00764775	3Col35	COAD	0.00426227	3Col45	COAD	0.0228
3Bre12	BRCA	1.76323e-05	3Col20	COAD	0.0118072	3Bre12	BRCA	0.0613005	3Bre12	BRCA	0.0231206	3Bre12	BRCA	0.031721	3Col46	COAD	0.00983491
3Bre14	BRCA	0.000108172	3Col28	COAD	0.00333746	3Bre14	BRCA	0.0211971	3Bre14	BRCA	0.0250814	3Bre14	BRCA	0.0123529	3Col47	COAD	0.000433002
3Bre18	BRCA	2.89678e-05	3Col29	COAD	0.202862	3Bre18	BRCA	0.15835	3Bre18	BRCA	0.00767185	3Bre18	BRCA	0.0108578	3Col49	COAD	0.0234575
3Bre19	BRCA	2.21406e-05	3Col21	COAD	0.129879	3Bre19	BRCA	0.113973	3Bre19	BRCA	0.0129368	3Bre19	BRCA	0.00854442	3Col41	COAD	0.017866
3Bre21	BRCA	0.000261948	3Col22	COAD	0.143469	3Bre21	BRCA	0.119844	3Bre21	BRCA	0.0028127	3Bre21	BRCA	0.0289513	3Col42	COAD	0.00325347
3Bre22	BRCA	3.84e-06	3Col23	COAD	0.081673	3Bre22	BRCA	0.190166	3Bre22	BRCA	0.00851233	3Bre22	BRCA	0.0070908	3Col44	COAD	0.0273033
3Bre23	BRCA	3.38741e-06	3Col45	COAD	0.075805	3Bre23	BRCA	0.307805	3Bre23	BRCA	0.000883687	3Bre23	BRCA	0.00782193	3Col40	COAD	0.035302
3Bre24	BRCA	2.21068e-06	3Col46	COAD	0.342158	3Bre24	BRCA	0.112764	3Bre24	BRCA	0.0208475	3Bre24	BRCA	0.0200005	3Col36	COAD	0.000760842
3Bre26	BRCA	0.000531573	3Col47	COAD	0.0674658	3Bre26	BRCA	0.0746199	3Bre26	BRCA	0.0182505	3Bre26	BRCA	0.0315207	3Col37	COAD	0.00934661
3Bre27	BRCA	5.61323e-05	3Col49	COAD	0.260973	3Bre27	BRCA	0.118975	3Bre27	BRCA	0.00280765	3Bre27	BRCA	0.0208562	3Col38	COAD	0.0121637
3Bre25	BRCA	2.60309e-06	3Col41	COAD	0.220212	3Bre25	BRCA	0.119212	3Bre25	BRCA	0.0062646	3Bre25	BRCA	0.0104876	3Col39	COAD	0.00273948
3Bre29	BRCA	2.49605e-06	3Col42	COAD	0.295054	3Bre29	BRCA	0.247566	3Bre29	BRCA	0.00346238	3Bre29	BRCA	0.00937522	3Col31	COAD	0.00303768
3Bre15	BRCA	6.58079e-05	3Col44	COAD	0.0827952	3Bre15	BRCA	0.184974	3Bre15	BRCA	0.00928332	3Bre15	BRCA	0.0108001	3Col32	COAD	0.00283298
3Bre17	BRCA	2.4176e-06	3Col40	COAD	0.0240662	3Bre17	BRCA	0.107046	3Bre17	BRCA	0.0175253	3Bre17	BRCA	0.00759716	3Col35	COAD	0.0282185
3Bre42	BRCA	7.69553e-05	3Col36	COAD	0.0103479	3Bre42	BRCA	0.0106737	3Bre42	BRCA	0.00901943	3Bre42	BRCA	0.0609647	3Bre12	BRCA	0.00278679
3Bre43	BRCA	6.07375e-06	3Col37	COAD	0.0258655	3Bre43	BRCA	0.012177	3Bre43	BRCA	0.0060578	3Bre43	BRCA	0.0079223	3Bre14	BRCA	0.000432345
2Sto21	STAD	2.91808e-06	3Col38	COAD	0.0243577	2Sto21	STAD	0.03553	2Sto21	STAD	0.00356489	2Sto21	STAD	0.00443015	3Bre18	BRCA	0.0338304
2Sto22	STAD	2.2166e-05	3Col39	COAD	0.0666031	2Sto22	STAD	0.00018765	2Sto22	STAD	0.0127539	2Sto22	STAD	0.0249728	3Bre19	BRCA	0.0120058
3Bre45	BRCA	5.25299e-05	3Col31	COAD	0.100765	3Bre45	BRCA	0.0513899	3Bre45	BRCA	0.000167488	3Bre45	BRCA	0.00583791	3Bre21	BRCA	0.00275072
3Bre46	BRCA	0.0081787	3Col32	COAD	0.0689716	3Bre46	BRCA	0.100789	3Bre46	BRCA	0.0387547	3Bre46	BRCA	0.0412632	3Bre22	BRCA	0.00661066
3Bre47	BRCA	0.00026947	3Col35	COAD	0.0126163	3Bre47	BRCA	0.0791583	3Bre47	BRCA	0.0313057	3Bre47	BRCA	0.070907	3Bre23	BRCA	0.00517828
3Bre48	BRCA	0.000642257	2Sto21	STAD	0.0349175	3Bre48	BRCA	0.112572	3Bre48	BRCA	0.00625884	3Bre48	BRCA	0.0282145	3Bre24	BRCA	0.000103342
2Sto24	STAD	2.26278e-07	2Sto22	STAD	0.048316	2Sto24	STAD	0.0418313	2Sto24	STAD	0.00111845	2Sto24	STAD	0.00454411	3Bre26	BRCA	0.00143279
2Sto25	STAD	0.000122719	2Sto24	STAD	0.0588772	2Sto25	STAD	0.00437098	2Sto25	STAD	0.00352587	2Sto25	STAD	0.0186613	3Bre27	BRCA	0.000471351
3Bre50	BRCA	1.21261e-05	2Sto25	STAD	0.379235	3Bre50	BRCA	0.037835	3Bre50	BRCA	0.000871771	3Bre50	BRCA	0.016595	3Bre25	BRCA	7.72193e-05
2Sto26	STAD	1.72767e-06	2Sto26	STAD	0.0389217	2Sto26	STAD	0.0404511	2Sto26	STAD	0.00339613	2Sto26	STAD	0.00497335	3Bre29	BRCA	0.00151189
2Sto29	STAD	1.39036e-05	2Sto29	STAD	0.0458437	2Sto29	STAD	0.047725	2Sto29	STAD	0.0115235	2Sto29	STAD	0.00851834	3Bre15	BRCA	0.000122351
2Sto30	STAD	2.10395e-06	2Sto30	STAD	0.0191911	2Sto30	STAD	0.12391	2Sto30	STAD	0.00404245	2Sto30	STAD	0.00545154	3Bre17	BRCA	0.000290696
2Sto41	STAD	0.000735824	2Sto41	STAD	0.296628	2Sto41	STAD	0.00190086	2Sto41	STAD	0.00060179	2Sto41	STAD	0.0466215	3Bre42	BRCA	0.150053
2Sto42	STAD	2.77817e-05	2Sto42	STAD	0.077974	2Sto42	STAD	0.00427038	2Sto42	STAD	0.0120763	2Sto42	STAD	0.0157472	3Bre43	BRCA	0.48904
2Sto43	STAD	2.91142e-06	2Sto43	STAD	0.197401	2Sto43	STAD	0.0107477	2Sto43	STAD	0.0157476	2Sto43	STAD	0.0209163	3Bre45	BRCA	0.182787
2Sto46	STAD	0.0049822	2Sto46	STAD	0.36909	2Sto46	STAD	0.0193936	2Sto46	STAD	0.0458229	2Sto46	STAD	0.142608	3Bre46	BRCA	0.0393262
2Sto47	STAD	0.000596171	2Sto47	STAD	0.113417	2Sto47	STAD	0.0134583	2Sto47	STAD	0.0133525	2Sto47	STAD	0.0180326	3Bre47	BRCA	0.0318143
2Sto48	STAD	4.13324e-06	2Sto48	STAD	0.0272942	2Sto48	STAD	8.01923e-05	2Sto48	STAD	0.00140287	2Sto48	STAD	0.00650029	3Bre48	BRCA	0.0580455
2Sto49	STAD	0.0278672	2Sto49	STAD	0.110864	2Sto49	STAD	0.0427927	2Sto49	STAD	0.0306865	2Sto49	STAD	0.0780134	3Bre50	BRCA	0.126701

## Sheet: Fig4_ROC curve by type
INDEX	FPR_LUAD	TPR_LUAD	FPR_BRCA	TPR_BRCA	FPR_COAD	TPR_COAD	FPR_LIHC	TPR_LIHC	FPR_PAAD	TPR_PAAD	FPR_STAD	TPR_STAD
0	0	0	0	0	0	0	0	0	0	0	0	0
1	0	0.01	0	0.0142857	0	0.0142857	0	0.025	0	0.025	0	0.025
2	0	0.56	0	0.285714	0	0.5	0	0.1	0	0.175	0	0.275
3	0.00384615	0.56	0.00344828	0.285714	0.00344828	0.5	0.003125	0.1	0.003125	0.175	0.003125	0.275
4	0.00384615	0.6	0.00344828	0.3	0.00344828	0.528571	0.003125	0.15	0.003125	0.2	0.003125	0.375
5	0.0115385	0.6	0.00689655	0.3	0.00689655	0.528571	0.00625	0.15	0.00625	0.2	0.00625	0.375
6	0.0115385	0.73	0.00689655	0.328571	0.00689655	0.571429	0.00625	0.175	0.00625	0.3	0.00625	0.575
7	0.0153846	0.73	0.0137931	0.328571	0.0103448	0.571429	0.0125	0.175	0.009375	0.3	0.009375	0.575
8	0.0153846	0.74	0.0137931	0.385714	0.0103448	0.585714	0.0125	0.225	0.009375	0.375	0.009375	0.65
9	0.0192308	0.74	0.0172414	0.385714	0.0137931	0.585714	0.015625	0.225	0.0125	0.375	0.0125	0.65
10	0.0192308	0.84	0.0172414	0.414286	0.0137931	0.6	0.015625	0.325	0.0125	0.4	0.0125	0.675
11	0.0230769	0.84	0.0206897	0.414286	0.0172414	0.6	0.021875	0.325	0.028125	0.4	0.015625	0.675
12	0.0230769	0.86	0.0206897	0.485714	0.0172414	0.628571	0.021875	0.35	0.028125	0.425	0.015625	0.7
13	0.0269231	0.86	0.0241379	0.485714	0.0206897	0.628571	0.025	0.35	0.0375	0.425	0.025	0.7
14	0.0269231	0.88	0.0241379	0.571429	0.0206897	0.642857	0.025	0.375	0.0375	0.45	0.025	0.75
15	0.0384615	0.88	0.0310345	0.571429	0.0241379	0.642857	0.028125	0.375	0.053125	0.45	0.03125	0.75
16	0.0384615	0.91	0.0310345	0.585714	0.0241379	0.657143	0.028125	0.425	0.053125	0.475	0.03125	0.775
17	0.05	0.91	0.0344828	0.585714	0.0275862	0.657143	0.03125	0.425	0.05625	0.475	0.0375	0.775
18	0.05	0.92	0.0344828	0.614286	0.0275862	0.671429	0.03125	0.45	0.05625	0.5	0.0375	0.825
19	0.0615385	0.92	0.0413793	0.614286	0.0448276	0.671429	0.034375	0.45	0.06875	0.5	0.040625	0.825
20	0.0615385	0.94	0.0413793	0.628571	0.0448276	0.714286	0.034375	0.55	0.06875	0.55	0.040625	0.85
21	0.0653846	0.94	0.0448276	0.628571	0.0482759	0.714286	0.0375	0.55	0.071875	0.55	0.046875	0.85
22	0.0653846	0.95	0.0448276	0.642857	0.0482759	0.728571	0.0375	0.575	0.071875	0.65	0.046875	0.9
23	0.0730769	0.95	0.0517241	0.642857	0.0551724	0.728571	0.040625	0.575	0.078125	0.65	0.05	0.9
24	0.0730769	0.97	0.0517241	0.657143	0.0551724	0.742857	0.040625	0.6	0.078125	0.675	0.05	0.925
25	0.265385	0.97	0.062069	0.657143	0.062069	0.742857	0.05	0.6	0.0875	0.675	0.19375	0.925
26	0.265385	0.98	0.062069	0.685714	0.062069	0.771429	0.05	0.625	0.0875	0.7	0.19375	0.95
27	0.338462	0.98	0.0689655	0.685714	0.0758621	0.771429	0.059375	0.625	0.1125	0.7	0.7875	0.95
28	0.338462	0.99	0.0689655	0.714286	0.0758621	0.785714	0.059375	0.65	0.1125	0.725	0.7875	0.975
29	0.426923	0.99	0.1	0.714286	0.134483	0.785714	0.075	0.65	0.14375	0.725	0.909375	0.975
30	0.426923	1	0.1	0.728571	0.134483	0.814286	0.075	0.75	0.14375	0.75	0.909375	1
31	1	1	0.137931	0.728571	0.141379	0.814286	0.090625	0.75	0.15	0.75	1	1
32			0.137931	0.757143	0.141379	0.828571	0.090625	0.775	0.15	0.775
33			0.155172	0.757143	0.144828	0.828571	0.115625	0.775	0.159375	0.775
34			0.155172	0.771429	0.144828	0.842857	0.115625	0.8	0.159375	0.8
35			0.2	0.771429	0.172414	0.842857	0.159375	0.8	0.178125	0.8
36			0.2	0.8	0.172414	0.857143	0.159375	0.825	0.178125	0.85
37			0.206897	0.8	0.182759	0.857143	0.1625	0.825	0.190625	0.85
38			0.206897	0.814286	0.182759	0.871429	0.1625	0.85	0.190625	0.875
39			0.251724	0.814286	0.210345	0.871429	0.18125	0.85	0.196875	0.875
40			0.251724	0.828571	0.210345	0.885714	0.18125	0.875	0.196875	0.9
41			0.303448	0.828571	0.227586	0.885714	0.221875	0.875	0.23125	0.9
42			0.303448	0.842857	0.227586	0.9	0.221875	0.9	0.23125	0.925
43			0.306897	0.842857	0.272414	0.9	0.28125	0.9	0.240625	0.925
44			0.306897	0.871429	0.272414	0.928571	0.28125	0.925	0.240625	0.95
45			0.313793	0.871429	0.286207	0.928571	0.3375	0.925	0.253125	0.95
46			0.313793	0.885714	0.286207	0.942857	0.3375	0.95	0.253125	0.975
47			0.386207	0.885714	0.437931	0.942857	0.3875	0.95	0.59375	0.975
48			0.386207	0.9	0.437931	0.957143	0.3875	0.975	0.59375	1
49			0.565517	0.9	0.531034	0.957143	0.9375	0.975	1	1
50			0.565517	0.914286	0.531034	0.985714	0.9375	1
51			0.603448	0.914286	0.562069	0.985714	1	1
52			0.603448	0.928571	0.562069	1
53			0.610345	0.928571	1	1
54			0.610345	0.942857
55			0.675862	0.942857
56			0.675862	0.957143
57			0.689655	0.957143
58			0.689655	0.971429
59			0.817241	0.971429
60			0.817241	0.985714
61			0.844828	0.985714
62			0.844828	1
63			1	1

[truncated: 12 more sheets: Fig4_ROC curve_early stage, Fig5_Confusion matrix, T1_Diagnostic performance, T2_TOO performance, FigS1_Western blots, FigS3_R6g SERS effect, FigS3_SEM image, FIgS4_SERS data difference, FigS7_Algorithm comparison, FigS5_AUC by training number, FigS9_TOO Loss and accuracy, FigS12_Confusion matrix]
